# Supplementary material for: The inhibitory effect of hepatic cancer energy metabolism on immune checkpoint therapy: perspectives from single-cell multi-omics analysis
Source: Front Immunol. 2026 Apr 13;17:1753670. doi: 10.3389/fimmu.2026.1753670 (PMC13111318; doi:10.3389/fimmu.2026.1753670)
Supplement: Supplementary file 10 [file DataSheet1.csv]

	p_val	avg_log2FC	pct.1	pct.2	p_val_adj	cluster	gene
SLC22A7	0	3.12534944905331	0.836	0.118	0	0	SLC22A7
CYP2A7	0	3.1862168314547	0.835	0.125	0	0	CYP2A7
ADIRF	0	1.76190627772977	0.923	0.214	0	0	ADIRF
COX7A1	0	1.86755091061949	0.933	0.23	0	0	COX7A1
RPS4Y1	0	-4.96881166968518	0.036	0.661	0	0	RPS4Y1
PCK1	0	2.54776607632755	0.746	0.144	0	0	PCK1
SPP1	0	-2.80267744742014	0.061	0.66	0	0	SPP1
CD9	0	2.29276298434983	0.83	0.232	0	0	CD9
FXYD1	0	2.02132679118835	0.946	0.401	0	0	FXYD1
ANGPTL3	0	-3.60840996685517	0.07	0.612	0	0	ANGPTL3
F12	0	2.27103123077512	0.865	0.329	0	0	F12
IFI27	0	1.57460426532049	0.93	0.415	0	0	IFI27
RBP1	0	-4.4732423275773	0.071	0.556	0	0	RBP1
AKR1B10	0	-4.43380147458162	0.018	0.501	0	0	AKR1B10
C4BPA	0	-2.78011944956206	0.086	0.567	0	0	C4BPA
NEAT1	0	1.8590909046477	0.971	0.516	0	0	NEAT1
ITIH3	0	2.06535659775184	0.922	0.472	0	0	ITIH3
ERGIC3	0	1.77508888751689	0.895	0.455	0	0	ERGIC3
CYP2E1	0	-3.55651297608855	0.352	0.776	0	0	CYP2E1
ALDOB	0	1.98452019405516	0.943	0.532	0	0	ALDOB
PART1	0	-5.01594055675373	0.011	0.415	0	0	PART1
TMEM147	0	1.67605387817211	0.905	0.51	0	0	TMEM147
KHK	0	1.77653054644733	0.908	0.517	0	0	KHK
KRTCAP2	0	1.36616457357549	0.938	0.591	0	0	KRTCAP2
ALDH1A1	0	-3.2073179367122	0.534	0.82	0	0	ALDH1A1
KNG1	0	1.76204042175657	0.98	0.706	0	0	KNG1
MT1E	0	-3.3771941471792	0.592	0.85	0	0	MT1E
TF	0	2.05021507811994	0.993	0.758	0	0	TF
TMEM176A	0	1.57825923180665	0.977	0.761	0	0	TMEM176A
TMEM176B	0	1.40989244969436	0.987	0.783	0	0	TMEM176B
STRA13	0	-2.31138487718983	0.685	0.853	0	0	STRA13
VTN	0	2.06184994465888	0.995	0.858	0	0	VTN
TBCA	0	-2.63227227791661	0.746	0.882	0	0	TBCA
MT2A	0	-3.30016816668852	0.839	0.929	0	0	MT2A
APOC3	0	1.70506214259983	0.994	0.915	0	0	APOC3
RBP4	0	1.60259273065437	0.996	0.921	0	0	RBP4
TTR	0	1.98808230113268	0.997	0.927	0	0	TTR
HSPE1	0	-2.20788000950131	0.829	0.897	0	0	HSPE1
GLUL	0	-3.56284551355862	0.856	0.899	0	0	GLUL
HULC	0	-1.69301423032506	0.919	0.954	0	0	HULC
DBI	0	-1.78103810936118	0.932	0.961	0	0	DBI
TXN	0	-2.16535544769494	0.949	0.973	0	0	TXN
UQCRB	0	-1.54891814038532	0.936	0.96	0	0	UQCRB
APOE	0	1.31887906131856	1	0.984	0	0	APOE
RPS16	0	1.0506526653393	0.994	0.983	0	0	RPS16
RPS3A	0	-1.31966534500527	0.966	0.976	0	0	RPS3A
RPL7	0	-1.05009068472469	0.986	0.994	0	0	RPL7
RPL13	0	-1.16832013115839	0.99	0.993	0	0	RPL13
FTL	0	-1.81865194936794	0.998	1	0	0	FTL
EEF1A1	0	-1.18011453094569	0.986	0.985	0	0	EEF1A1
MT1X	2.73881050102026e-305	-3.83884708614234	0.562	0.832	5.11253756225452e-301	0	MT1X
PHLDA1	6.4298425914678e-305	-4.80350422722591	0.032	0.452	1.20025871654929e-300	0	PHLDA1
RPL38	5.5129553217254e-304	-0.769607179885634	0.993	0.997	1.02910336990648e-299	0	RPL38
EIF1AY	1.2772998056238e-303	-4.60069016124928	0.009	0.399	2.38433554715794e-299	0	EIF1AY
COX6B1	1.03442167562849e-302	1.05535391651187	0.975	0.905	1.9309549418957e-298	0	COX6B1
ROMO1	1.19635071873493e-296	1.28542510721958	0.949	0.723	2.2332278866625e-292	0	ROMO1
PPP1R1A	1.10904002503024e-295	1.82705780468575	0.779	0.152	2.07024501472396e-291	0	PPP1R1A
GPX2	4.58220767335061e-295	-4.51161302033415	0.056	0.485	8.55360706384359e-291	0	GPX2
SLPI	7.64402467324646e-291	2.02128186744454	0.763	0.159	1.42691008575492e-286	0	SLPI
CLDN3	5.64472986672581e-289	2.36377649139046	0.73	0.181	1.05370172422171e-284	0	CLDN3
RPL41	1.83177092783913e-287	-0.725399947036447	0.999	1	3.4193667909973e-283	0	RPL41
TM4SF4	4.76894324000955e-287	1.83670687287596	0.87	0.468	8.90218634612583e-283	0	TM4SF4
SERPINA6	1.23170157674002e-285	1.73371591669543	0.875	0.451	2.29921733330059e-281	0	SERPINA6
F10	3.11534600783651e-285	1.87701823692049	0.845	0.408	5.81541639282841e-281	0	F10
EIF3K	1.57776106433477e-282	1.19880470560605	0.953	0.742	2.94520657879371e-278	0	EIF3K
CES2	1.00008211956591e-280	1.67733335131058	0.887	0.482	1.86685329259368e-276	0	CES2
ACTN2	1.42484882336149e-280	-5.77349018723275	0.007	0.365	2.6597652985689e-276	0	ACTN2
RPS27	1.69911815063227e-280	0.853675006471568	0.997	0.995	3.17174385178525e-276	0	RPS27
SHFM1	1.43375856616196e-279	-1.21510415823347	0.931	0.924	2.67639711545454e-275	0	SHFM1
SCD	6.05024777391166e-279	-2.98203481359001	0.176	0.618	1.12939975195609e-274	0	SCD
ADH1C	1.19555642137963e-278	-3.86439679701274	0.108	0.551	2.23174517178935e-274	0	ADH1C
H3F3B	2.27186108979581e-278	-1.24315091403769	0.95	0.939	4.24088309632184e-274	0	H3F3B
ADH4	3.92151620208351e-278	-4.13434341901819	0.027	0.416	7.3202942944293e-274	0	ADH4
INSIG1	6.57210780777024e-277	1.54269503798705	0.936	0.646	1.22681536447647e-272	0	INSIG1
HRG	3.82185742010252e-276	1.66523514438266	0.883	0.419	7.13426124610538e-272	0	HRG
ZG16	4.10815337620006e-273	2.10808003743982	0.733	0.191	7.66868990735265e-269	0	ZG16
AOX1	6.99530447399375e-273	-4.26256181489233	0.047	0.447	1.30581348616041e-268	0	AOX1
TM4SF5	1.67363663162938e-271	1.92816482473012	0.82	0.411	3.12417750026257e-267	0	TM4SF5
GPR88	9.37501826525327e-271	2.95707709239754	0.624	0.078	1.75003465957483e-266	0	GPR88
CEBPD	1.50813788437746e-270	1.54268972727649	0.896	0.558	2.8152409887674e-266	0	CEBPD
ORM1	2.19858016793133e-270	1.07349773438892	0.989	0.803	4.10408959947741e-266	0	ORM1
KLF6	2.8941679448551e-270	1.94846914075524	0.807	0.357	5.40254330266102e-266	0	KLF6
FAU	6.69946896497645e-270	0.71973196274442	0.991	0.964	1.25058987169215e-265	0	FAU
NKD1	3.32636698220025e-268	-5.04231873443998	0.009	0.358	6.20932924567321e-264	0	NKD1
PSMA7	2.20477760206935e-267	1.11277358135965	0.961	0.775	4.11565834978285e-263	0	PSMA7
DEFB1	9.19712432321991e-267	-4.18481957417934	0.027	0.403	1.71682719741546e-262	0	DEFB1
HLA-C	1.33953023648578e-264	1.38773067160545	0.927	0.581	2.500501092448e-260	0	HLA-C
GADD45G	3.5047022737956e-264	1.76802816338136	0.79	0.256	6.54222773449424e-260	0	GADD45G
SAA1	2.9245374245517e-262	1.19080284058688	0.782	0.191	5.45923401041066e-258	0	SAA1
CYP3A4	7.19634941468364e-259	-3.06003331543231	0.137	0.574	1.34334254523899e-254	0	CYP3A4
PAGE4	4.25734406284471e-258	-2.9788916121775	0.068	0.479	7.94718416211222e-254	0	PAGE4
SELM	8.46859708508806e-258	2.03900593416878	0.688	0.135	1.58083301787339e-253	0	SELM
HMGCS2	9.1217253078082e-258	1.45661435980458	0.883	0.424	1.70275246320856e-253	0	HMGCS2
FBP1	9.19587604284186e-258	1.46891880990311	0.897	0.475	1.71659418091729e-253	0	FBP1
ORM2	3.1445830193002e-257	1.18013987360535	0.973	0.708	5.86999312212768e-253	0	ORM2
AKR1C2	1.25044585104429e-255	-3.41778149005132	0.166	0.581	2.33420727014437e-251	0	AKR1C2
CYP8B1	3.1475670063482e-255	2.13170886065177	0.756	0.301	5.87556333075018e-251	0	CYP8B1
CBR1	8.48698822882862e-255	-2.04135182741925	0.829	0.877	1.58426609267544e-250	0	CBR1
SSR4	1.0908205827727e-254	1.26540691857779	0.929	0.629	2.0362347818618e-250	0	SSR4
TMEM14A	1.21321390923632e-253	1.40613079597678	0.892	0.529	2.26470640437144e-249	0	TMEM14A
AQP9	3.09034557449066e-252	-2.81556959264194	0.144	0.561	5.76874808390172e-248	0	AQP9
EIF1	4.76731556799592e-252	-0.84515034866621	0.985	0.991	8.89914797077798e-248	0	EIF1
NGFRAP1	1.72572531654946e-249	1.42378704592006	0.767	0.175	3.22141144840287e-245	0	NGFRAP1
NDUFA1	1.58405645707505e-248	0.803813654001594	0.976	0.856	2.956958188422e-244	0	NDUFA1
PPIC	1.96134607605621e-247	2.03730291471265	0.717	0.235	3.66124472017413e-243	0	PPIC
CANX	5.12074587194467e-245	1.58331479662726	0.862	0.473	9.55889631915911e-241	0	CANX
NOTUM	1.23798994096404e-244	-3.09060394992636	0.053	0.434	2.31095582279758e-240	0	NOTUM
RPL10	2.50031116681671e-243	0.745125306081675	0.994	0.991	4.66733085509674e-239	0	RPL10
SPARCL1	1.37127902206457e-242	-2.96305018687836	0.044	0.418	2.55976655048794e-238	0	SPARCL1
SEC14L2	1.41693225348436e-241	1.56457958908221	0.803	0.32	2.64498743757925e-237	0	SEC14L2
C3	2.77928407638191e-239	1.56525522448515	0.894	0.476	5.18808958538211e-235	0	C3
COL18A1	2.03190796607147e-238	1.87777841411905	0.811	0.413	3.79296260026561e-234	0	COL18A1
CHPT1	9.77866711161849e-238	1.21171881812395	0.924	0.641	1.82538378972582e-233	0	CHPT1
NDUFV3	7.12587490237136e-237	1.24069742501482	0.896	0.585	1.33018706802566e-232	0	NDUFV3
ETFB	5.03812929299422e-236	-1.79072568995879	0.808	0.864	9.4046759512323e-232	0	ETFB
GCGR	1.14744684898464e-235	3.16125382899044	0.545	0.056	2.14193903299963e-231	0	GCGR
CCL16	1.38827328208783e-235	1.37739251413956	0.869	0.495	2.59148973567336e-231	0	CCL16
MID1IP1	3.53199107853539e-234	-4.11386009489266	0.037	0.389	6.593167746302e-230	0	MID1IP1
ATP6V1G1	7.03094507518624e-234	-2.15416173624812	0.653	0.787	1.31246651718502e-229	0	ATP6V1G1
POLR2I	1.27310064022338e-233	1.03024298175589	0.932	0.688	2.37649696510498e-229	0	POLR2I
DCXR	1.53546283921164e-233	-1.13487592344894	0.991	0.991	2.86624848195637e-229	0	DCXR
XPNPEP2	1.82608499525758e-233	3.25159305049897	0.585	0.121	3.40875286064732e-229	0	XPNPEP2
CPS1	2.91616068558046e-233	1.85364934291496	0.79	0.359	5.44359715177305e-229	0	CPS1
TIMM17A	2.26904568481207e-232	-2.78433900431457	0.37	0.681	4.23562757983868e-228	0	TIMM17A
HPN	4.62989668205661e-232	1.52203838305339	0.846	0.464	8.64262813639507e-228	0	HPN
SERPING1	1.36303706184165e-230	1.22104145869461	0.951	0.636	2.54438128333981e-226	0	SERPING1
AKR7A3	6.94124489792866e-230	1.56690546295298	0.792	0.332	1.29572218509634e-225	0	AKR7A3
ALDH3A1	2.67811772112584e-229	-4.29574329105862	0.01	0.32	4.99924235002561e-225	0	ALDH3A1
ANAPC11	1.67940057022847e-227	-1.13862505960062	0.936	0.903	3.13493704444548e-223	0	ANAPC11
TXNRD1	1.82575871479861e-226	-3.05704247416103	0.112	0.493	3.40814379291456e-222	0	TXNRD1
MTRNR2L3	9.29768224248875e-226	-2.68345193405597	0.023	0.355	1.73559834420538e-221	0	MTRNR2L3
CYP3A5	1.2853940804042e-225	1.63357369343755	0.836	0.421	2.39944512989052e-221	0	CYP3A5
CD63	1.99574842885979e-225	1.03934070385602	0.97	0.708	3.72546359215257e-221	0	CD63
CD163	9.90116333580357e-225	-4.22257244446597	0.011	0.317	1.84825015989445e-220	0	CD163
NDUFC2	1.23843767614112e-224	0.939658582584729	0.968	0.796	2.31179161005263e-220	0	NDUFC2
HEPACAM	2.29301584024049e-223	-4.033958983436	0.011	0.315	4.28037266897693e-219	0	HEPACAM
CXCL2	1.42992072776054e-222	2.71217890555482	0.55	0.071	2.6692330225106e-218	0	CXCL2
CRIP1	1.47549372176261e-222	1.12203659260347	0.747	0.171	2.75430413041426e-218	0	CRIP1
SEPT4	7.95198006350709e-222	-3.24400580648274	0.143	0.532	1.48439611845487e-217	0	SEPT4
MAP1LC3B	1.84299560032584e-221	-2.99480422319909	0.096	0.483	3.44031988712825e-217	0	MAP1LC3B
RHBG	1.68314074495167e-219	-3.40604429459019	0.022	0.343	3.14191882860128e-215	0	RHBG
LINC01508	1.49140077812507e-216	-4.16207860523476	0.007	0.295	2.78399783252606e-212	0	LINC01508
TAT-AS1	9.66082550991558e-216	1.71968188452116	0.703	0.218	1.80338629793594e-211	0	TAT-AS1
AFP	2.24953020366623e-214	-3.22671054945147	0.046	0.389	4.19919803118376e-210	0	AFP
SDS	1.33524104013481e-212	2.2822941647468	0.572	0.094	2.49249444961965e-208	0	SDS
RRBP1	6.74094381711951e-211	1.7786971324711	0.741	0.334	1.2583319823417e-206	0	RRBP1
CD36	5.74767042433922e-209	-2.90768373081887	0.026	0.341	1.0729176381114e-204	0	CD36
GCSH	9.13530152569167e-209	-2.63426949411369	0.372	0.666	1.70528673580086e-204	0	GCSH
RPS21	1.38816496263202e-208	0.745674869849539	0.989	0.958	2.59128753574519e-204	0	RPS21
RPS7	2.9458985965724e-208	0.614174541568998	0.986	0.959	5.49910891022169e-204	0	RPS7
AMN	1.91598454079443e-207	1.93727418111704	0.713	0.32	3.57656834230097e-203	0	AMN
APOA2	2.71512458995221e-207	0.710817144441075	1	1	5.06832307206378e-203	0	APOA2
EFNA1	4.36757174637097e-207	1.62746932908283	0.765	0.351	8.15294617895069e-203	0	EFNA1
RPL27	5.89958627165596e-207	-0.594935208933292	0.991	0.995	1.10127576933002e-202	0	RPL27
BCHE	1.49840520696504e-206	-4.3221692235478	0.011	0.296	2.79707299984165e-202	0	BCHE
FGGY	2.44948203554581e-206	1.66970871755747	0.704	0.249	4.57244811575336e-202	0	FGGY
LYZ	6.67996681585854e-205	-2.86877309156883	0.069	0.419	1.24694940551631e-200	0	LYZ
APOA1	1.19767926584376e-204	0.857023764639063	0.999	0.99	2.23570788555054e-200	0	APOA1
NUCKS1	1.9487146830324e-204	1.05506444501017	0.921	0.636	3.63766569881658e-200	0	NUCKS1
NEDD4L	4.58256825196021e-204	2.08710155101739	0.633	0.205	8.55428015593412e-200	0	NEDD4L
GNB2L1	6.43230697969164e-204	0.833018937600889	0.976	0.948	1.20071874389904e-199	0	GNB2L1
KTN1	1.45898975563539e-202	1.24530549971074	0.848	0.479	2.72349617684458e-198	0	KTN1
C2	3.22292735943275e-202	1.54070830824573	0.786	0.409	6.01623850185311e-198	0	C2
OPTN	5.49674357641699e-202	1.50764169157843	0.685	0.221	1.02607712340976e-197	0	OPTN
ODAM	6.43816679984585e-202	-5.57286057723149	0.004	0.267	1.20181259652722e-197	0	ODAM
C7orf55	1.39729569630338e-201	-2.14076614181017	0.592	0.745	2.60833187628952e-197	0	C7orf55
FAM50A	3.21010718760176e-201	1.28901968918363	0.807	0.386	5.9923070870962e-197	0	FAM50A
HSD17B14	1.38870933610534e-200	1.8782107415809	0.57	0.098	2.59230371770783e-196	0	HSD17B14
SSR2	2.47567835241996e-199	1.14434405980772	0.875	0.552	4.62134878046234e-195	0	SSR2
LPIN2	1.12026045721663e-198	1.69025762593549	0.731	0.345	2.09119019548628e-194	0	LPIN2
EIF6	1.51202402675083e-198	1.21796404325187	0.854	0.503	2.82249525073577e-194	0	EIF6
PPP1R1C	2.13469166104324e-198	-5.1231003422394	0.005	0.267	3.98482892366942e-194	0	PPP1R1C
ARL6IP1	5.39086174390183e-197	1.27385844764409	0.85	0.518	1.00631216173415e-192	0	ARL6IP1
CCND1	1.22892227270193e-196	-3.36856676875977	0.031	0.336	2.29402920645269e-192	0	CCND1
RAB4A	2.34330157161361e-196	-2.71849266595375	0.305	0.623	4.37424104373113e-192	0	RAB4A
C11orf1	2.3557808688916e-196	-3.00273386678824	0.108	0.465	4.39753614795994e-192	0	C11orf1
ATP5H	8.74811129693644e-196	-1.09715245586058	0.919	0.918	1.63300993579913e-191	0	ATP5H
MYC	4.67118903637455e-195	-4.02998090388331	0.016	0.295	8.71970857420038e-191	0	MYC
AGPAT2	6.93359046125052e-195	1.69571103048782	0.705	0.31	1.29429333140163e-190	0	AGPAT2
PEMT	1.02939134126788e-194	1.78381781624994	0.691	0.28	1.92156481674475e-190	0	PEMT
CTNNA2	2.69418555900378e-194	-5.940715066003	0.003	0.255	5.02923618299236e-190	0	CTNNA2
ASS1	5.32325436996746e-194	1.33328869209673	0.856	0.55	9.93691893241825e-190	0	ASS1
MFSD2A	5.61651541569106e-194	2.77846928945445	0.488	0.055	1.04843493264705e-189	0	MFSD2A
C20orf27	6.05469819866821e-194	1.42614176967332	0.763	0.382	1.13023051274539e-189	0	C20orf27
TMA7	8.15114988631893e-194	-0.817960768809933	0.967	0.934	1.52157514927915e-189	0	TMA7
RASGRP2	1.06663742566996e-192	2.00656856965304	0.543	0.088	1.99109208249811e-188	0	RASGRP2
BTG1	2.40608684511393e-192	1.26883508969524	0.798	0.433	4.49144231377417e-188	0	BTG1
SUCLG1	3.21291983834411e-192	1.08104863044569	0.875	0.546	5.99755746223695e-188	0	SUCLG1
ALDH1L1	4.68923668733126e-192	-2.47056797615077	0.434	0.696	8.75339812424127e-188	0	ALDH1L1
SNHG25	6.85062017991973e-192	-2.74310291550247	0.272	0.602	1.27880526898562e-187	0	SNHG25
CLU	7.22383458231e-192	1.18740151931219	0.877	0.428	1.34847320147981e-187	0	CLU
IFNGR1	5.72837145596751e-191	-2.24626616236324	0.07	0.41	1.06931509968546e-186	0	IFNGR1
MME	2.71044507860636e-189	-3.69299092352505	0.025	0.311	5.0595878282345e-185	0	MME
C4orf3	3.68659352512367e-189	-2.13696319302886	0.519	0.723	6.88176413334836e-185	0	C4orf3
SLC25A5	6.96032654127089e-189	0.962752251177044	0.932	0.78	1.29928415545904e-184	0	SLC25A5
IL6R	1.00563952097152e-188	1.75703555862142	0.704	0.317	1.87722729379753e-184	0	IL6R
ACSL6	2.87204683294465e-187	-3.64348717715469	0.016	0.288	5.36124982305777e-183	0	ACSL6
TSC22D1	6.95022534109682e-187	-3.08220767002053	0.106	0.452	1.29739856442254e-182	0	TSC22D1
BLVRB	1.36482419945924e-186	0.797026919941532	0.966	0.897	2.54771733313056e-182	0	BLVRB
RPL36	1.85055555800741e-186	0.632571425893379	0.977	0.938	3.45443206013244e-182	0	RPL36
RP11-307B6.3	4.36159185652098e-186	-4.27551308723706	0.007	0.26	8.14178351856771e-182	0	RP11-307B6.3
RPL19	4.11019638681941e-185	0.474007861513075	0.993	0.991	7.67250359527579e-181	0	RPL19
ATP5E	9.78638331000041e-185	-0.607922909171669	0.99	0.993	1.82682417247778e-180	0	ATP5E
TMCC1	2.1600857366873e-184	-3.14692353190761	0.078	0.409	4.03223204467419e-180	0	TMCC1
HSD11B1	6.68816547333184e-183	-2.38937000221898	0.173	0.521	1.24847984890686e-178	0	HSD11B1
CMB9-22P13.1	1.10756037089232e-182	1.6413993463352	0.577	0.132	2.0674829443447e-178	0	CMB9-22P13.1
APOH	1.94437926379554e-182	-1.12377713566552	0.995	0.985	3.62957277172713e-178	0	APOH
ANGPTL4	1.26290275373805e-181	2.53045331911887	0.539	0.134	2.35746057040281e-177	0	ANGPTL4
C9orf16	2.38169330264946e-181	-2.40960319542406	0.451	0.683	4.44590688805576e-177	0	C9orf16
HSPD1	3.00203539930228e-181	-1.70681961863206	0.687	0.8	5.60389947987757e-177	0	HSPD1
HEPN1	2.21744558489002e-178	-3.41276071376713	0.012	0.266	4.1393056733142e-174	0	HEPN1
SUMO2	2.21779133334642e-178	-1.15561402487686	0.86	0.867	4.13995108195777e-174	0	SUMO2
GRN	3.07328485437922e-178	1.37961063353497	0.772	0.409	5.73690083766969e-174	0	GRN
RP11-505K9.1	3.46536151390202e-178	-3.61890439087342	0.048	0.346	6.4687903380009e-174	0	RP11-505K9.1
GUSB	1.07028487262849e-177	1.69718996897538	0.657	0.248	1.99790077173561e-173	0	GUSB
CPNE1	2.88566849867078e-176	1.6650525999757	0.58	0.144	5.38667738646875e-172	0	CPNE1
AP1M2	6.84150255733144e-176	-2.99097281819781	0.107	0.44	1.27710328237706e-171	0	AP1M2
LBP	9.87850646179913e-176	2.28479732044249	0.548	0.128	1.84402080122404e-171	0	LBP
DDT	2.80954151927572e-175	-1.13231875293731	0.915	0.886	5.24457115403199e-171	0	DDT
PTGR1	3.65312132094211e-175	-1.71914246329601	0.74	0.819	6.81928156980263e-171	0	PTGR1
PRAP1	3.78852392401605e-175	0.98777496109126	0.981	0.811	7.07203760896076e-171	0	PRAP1
SDC1	2.1685413726974e-174	1.25494328827513	0.856	0.518	4.04801618041424e-170	0	SDC1
CTSC	5.71285722388398e-174	-2.91936159131257	0.02	0.283	1.06641905798242e-169	0	CTSC
BTF3	6.44305898012325e-174	-1.16461498337084	0.861	0.848	1.20272581981961e-169	0	BTF3
RPS25	4.62336942164034e-173	-0.565042910384347	0.989	0.988	8.63044369937603e-169	0	RPS25
GJB1	6.59872458145807e-173	1.05856214209681	0.882	0.564	1.23178391762078e-168	0	GJB1
TAT	1.56088326001378e-172	1.26649602965802	0.788	0.384	2.91370078146773e-168	0	TAT
LSR	2.10939833938249e-172	1.87319648781673	0.636	0.256	3.9376138801253e-168	0	LSR
BAMBI	5.37793362736233e-171	-3.00706577307972	0.016	0.271	1.00389887021973e-166	0	BAMBI
SNHG19	6.09172353588244e-171	-2.79393760738107	0.233	0.55	1.13714203244318e-166	0	SNHG19
CYP4A11	4.58065638641451e-170	2.33587171813008	0.571	0.193	8.55071127651996e-166	0	CYP4A11
ATP5EP2	4.99424277339099e-170	-3.10694891031052	0.057	0.359	9.32275298508895e-166	0	ATP5EP2
RP11-396O20.1	5.00057818882529e-170	-5.12562867891811	0.003	0.228	9.33457930508018e-166	0	RP11-396O20.1
HAAO	8.13829412399452e-170	1.27583272877043	0.749	0.392	1.51917536412606e-165	0	HAAO
LINC00844	1.27575834563945e-169	-2.70880083083511	0.457	0.682	2.38145810380517e-165	0	LINC00844
RPL30	1.41123937515974e-169	-0.532213567542437	0.991	0.995	2.63436054161068e-165	0	RPL30
UGT2B11	4.40392021821188e-169	-2.53942911668125	0.024	0.29	8.22079787133612e-165	0	UGT2B11
LCN2	8.22209639675898e-169	-2.99953404942936	0.02	0.277	1.534818734383e-164	0	LCN2
UGT2B4	2.25148430615532e-168	-1.98274759158264	0.335	0.616	4.20284575430014e-164	0	UGT2B4
DNPH1	2.40989917982284e-168	0.8816770182826	0.92	0.738	4.4985587989753e-164	0	DNPH1
C8orf59	4.37694058248757e-168	-2.15420777398011	0.369	0.643	8.17043498532954e-164	0	C8orf59
GPX4	5.11833993657476e-167	0.728342787604221	0.952	0.823	9.55440515960411e-163	0	GPX4
TUSC3	3.27711661037459e-166	-2.89688385223304	0.012	0.252	6.11739357658625e-162	0	TUSC3
RPS8	4.09259811214396e-166	0.511397997131768	0.989	0.984	7.63965289593912e-162	0	RPS8
FKBP2	5.93808930543142e-166	0.918494481693651	0.939	0.682	1.10846313064488e-161	0	FKBP2
MEA1	1.06385753542877e-165	1.04610015005119	0.797	0.448	1.98590286138488e-161	0	MEA1
TMEM100	1.52452364912681e-165	-3.21059611889391	0.024	0.281	2.84582829582502e-161	0	TMEM100
FDFT1	2.04381433528859e-165	-2.84939975156233	0.192	0.522	3.81518821968322e-161	0	FDFT1
SMIM4	2.10709273890098e-165	-2.29421839033593	0.296	0.595	3.93331001570647e-161	0	SMIM4
C1orf53	2.92908042212485e-164	-3.48643937401386	0.048	0.332	5.46771442398046e-160	0	C1orf53
FAM207A	1.47001499612879e-163	1.31769463039584	0.692	0.336	2.74407699327361e-159	0	FAM207A
AC098973.2	1.77524267121e-163	-4.3622136607692	0.009	0.238	3.31384549434771e-159	0	AC098973.2
KRT23	2.75329849885863e-163	-4.31137094525235	0.005	0.228	5.13958230781941e-159	0	KRT23
BRI3	1.81499623980921e-162	0.889202181185716	0.907	0.662	3.38805348085184e-158	0	BRI3
SLC13A3	3.97941808626653e-162	-2.72992047279041	0.013	0.25	7.42837974163374e-158	0	SLC13A3
TRIM16	4.11663868769194e-162	-3.08042884561415	0.064	0.362	7.68452943831453e-158	0	TRIM16
PDZK1IP1	4.29404181695305e-162	2.44735071756027	0.461	0.07	8.01568785970626e-158	0	PDZK1IP1
PSAT1	1.06340509687529e-161	-3.75934804236068	0.019	0.264	1.9850582943371e-157	0	PSAT1
TPM1	4.59472069347175e-161	0.994578200624773	0.779	0.409	8.57696511850371e-157	0	TPM1
TBCB	1.10057362859449e-160	1.28665590881868	0.681	0.302	2.05444079249734e-156	0	TBCB
GSTK1	1.24949073034532e-160	0.954307023914805	0.885	0.617	2.3324243463356e-156	0	GSTK1
EBP	5.13844356108377e-160	0.961384685200126	0.91	0.63	9.59193259547508e-156	0	EBP
ACP1	1.17919386855842e-159	1.62350444062921	0.506	0.093	2.20120119443801e-155	0	ACP1
ACOX2	1.18304605144632e-159	1.41224482886287	0.69	0.321	2.20839206423485e-155	0	ACOX2
HLA-B	1.70565996275426e-159	1.03296205515701	0.908	0.593	3.18395545247338e-155	0	HLA-B
MAP2	1.12651711651787e-158	-3.5056212880934	0.016	0.253	2.10286950140391e-154	0	MAP2
PLPPR1	1.73677269692597e-157	-2.90370776335071	0.06	0.348	3.24203359335171e-153	0	PLPPR1
TMEM230	5.34228080942369e-157	-1.97094795893194	0.481	0.688	9.9724355869512e-153	0	TMEM230
APRT	2.27567988893261e-156	-1.99074437646436	0.542	0.695	4.2480116486705e-152	0	APRT
LAGE3	3.83327055663713e-156	0.938778812982701	0.816	0.502	7.15556614807453e-152	0	LAGE3
HLA-A	4.78402964287623e-156	0.97863928985412	0.922	0.613	8.93034813435706e-152	0	HLA-A
H3F3A	1.74255158015702e-155	-0.8649357294538	0.925	0.904	3.25282103467912e-151	0	H3F3A
ISG15	1.84427936739878e-155	1.15763665540166	0.639	0.244	3.4427162951233e-151	0	ISG15
UBA52	1.13817569148736e-154	0.440362093853607	0.988	0.968	2.12463256329946e-150	0	UBA52
GPX3	1.81326680712644e-154	1.049989661273	0.891	0.62	3.38482514886292e-150	0	GPX3
RPL8	3.08414990269215e-154	0.44614333821555	0.993	0.988	5.75718262335544e-150	0	RPL8
FTCD	4.5036559992509e-154	1.63815087698751	0.629	0.268	8.40697465380165e-150	0	FTCD
DKK3	9.3393448904446e-154	-3.19895372489475	0.027	0.275	1.74337551069929e-149	0	DKK3
GPT	4.75626628762337e-153	1.39318333201856	0.685	0.328	8.87852227910655e-149	0	GPT
SLC51A	6.5739682031327e-153	2.1808137624035	0.448	0.072	1.22716264447878e-148	0	SLC51A
APOA5	1.84239336932744e-152	1.44038964547862	0.743	0.39	3.43919570252352e-148	0	APOA5
MRPS21	5.08911722717917e-152	0.711755088976642	0.908	0.667	9.49985512797536e-148	0	MRPS21
RP11-108M9.4	8.92383243508872e-152	-2.68589648503783	0.104	0.409	1.66581180065801e-147	0	RP11-108M9.4
FETUB	1.92300298641485e-151	2.2694310888384	0.472	0.094	3.58966967474061e-147	0	FETUB
GPLD1	1.35477688418184e-150	2.83703123165743	0.459	0.106	2.52896200970224e-146	0	GPLD1
POLR2F	1.67171965805684e-150	-1.45001551474378	0.746	0.767	3.1205990856947e-146	0	POLR2F
PDK4	3.02660329363018e-150	1.79137973347833	0.564	0.201	5.64976036821947e-146	0	PDK4
MTRNR2L10	6.21085804930119e-150	-2.35937756210671	0.012	0.235	1.15938087206305e-145	0	MTRNR2L10
SDHAF3	8.43583535004911e-150	-2.62805745205748	0.152	0.469	1.57471738479367e-145	0	SDHAF3
SSR3	2.75157606698736e-149	0.926467099540909	0.824	0.518	5.13636704424531e-145	0	SSR3
MAST4	1.29605172014628e-148	-3.76656054849504	0.013	0.233	2.41933974599707e-144	0	MAST4
SLC9A3R2	8.55974641030341e-148	0.987269061254997	0.8	0.489	1.59784786241134e-143	0	SLC9A3R2
RPL31	1.46706612578485e-147	-0.557966213224754	0.986	0.988	2.73857233700258e-143	0	RPL31
HIST1H4J	2.91792022808815e-147	-3.50032302937572	0.024	0.261	5.44688168977214e-143	0	HIST1H4J
TMEM205	4.46321971335804e-147	0.973652616774326	0.87	0.573	8.33149223892545e-143	0	TMEM205
IGFBP1	5.18069329816846e-147	2.2456713942922	0.542	0.175	9.67080017969106e-143	0	IGFBP1
NRCAM	9.28638199998879e-147	-3.47703080398279	0.008	0.216	1.73348892793791e-142	0	NRCAM
AXIN2	1.01867423369806e-146	-4.06775052484064	0.005	0.205	1.90155919204418e-142	0	AXIN2
LGALS1	2.64569867083499e-146	0.99282968196394	0.809	0.469	4.93872570884768e-142	0	LGALS1
FKBP8	3.31667612635842e-146	0.936884715268702	0.772	0.442	6.19123932507326e-142	0	FKBP8
BMP4	7.48645196347438e-146	-3.29860343224538	0.016	0.239	1.39749598802176e-141	0	BMP4
ATP6V0B	2.52185277004503e-145	0.894379230714056	0.89	0.589	4.70754256584305e-141	0	ATP6V0B
P4HA1	3.75995112085355e-145	2.24901112597919	0.543	0.202	7.01870075729733e-141	0	P4HA1
JUN	7.61904220288008e-145	1.68747335752577	0.636	0.284	1.42224660801162e-140	0	JUN
TCEA2	7.8107656605902e-145	1.26527411158346	0.648	0.299	1.45803562586237e-140	0	TCEA2
HBB	5.00083228629287e-144	-2.19797641238771	0.442	0.657	9.33505362882289e-140	0	HBB
SDHD	6.04037088398018e-144	-2.53722501443951	0.157	0.472	1.12755603291258e-139	0	SDHD
SLC25A4	6.34369436143058e-144	-2.47486879102125	0.277	0.573	1.18417742644825e-139	0	SLC25A4
C19orf70	6.92910452782753e-144	0.927160614557253	0.829	0.557	1.29345594220956e-139	0	C19orf70
MT1G	7.48297457275202e-144	-2.71640808519384	0.474	0.736	1.39684686349562e-139	0	MT1G
RP11-158I9.8	9.31341584566307e-144	-2.78114939383857	0.093	0.379	1.73853533590992e-139	0	RP11-158I9.8
CALD1	1.0247525063606e-143	0.806914582717004	0.917	0.664	1.91290550362333e-139	0	CALD1
G6PC	1.42757401269192e-143	2.16408547112553	0.529	0.175	2.66485240949201e-139	0	G6PC
HM13	4.62576062569388e-143	1.50057902325212	0.656	0.336	8.63490735998277e-139	0	HM13
RPS4X	3.29268914233689e-142	0.465439466233692	0.994	0.989	6.14646282200028e-138	0	RPS4X
TMSB10	4.6213994484839e-142	0.635525800828554	0.96	0.802	8.62676635048489e-138	0	TMSB10
LITAF	7.72725422666098e-142	-2.46545445753596	0.189	0.498	1.4424465464908e-137	0	LITAF
FASN	1.61101611204747e-141	-2.25168471629219	0.357	0.603	3.00728377635901e-137	0	FASN
CYP2A6	1.77666731074333e-141	2.95362032043508	0.389	0.05	3.31650486896457e-137	0	CYP2A6
TMEM258	2.98666482990604e-141	0.620666965691128	0.948	0.777	5.57520723798561e-137	0	TMEM258
SLC43A3	6.8248132725048e-141	2.13495852368499	0.467	0.107	1.27398789357847e-136	0	SLC43A3
DNAJC1	8.08042271051566e-141	1.24855029068163	0.633	0.272	1.50837250737196e-136	0	DNAJC1
S100A16	8.52322398131283e-141	0.938054117578588	0.728	0.374	1.59103022059167e-136	0	S100A16
LCAT	1.12115838313361e-140	2.21310592031706	0.473	0.123	2.09286635379551e-136	0	LCAT
MTDH	1.29765012012399e-140	0.925913717211234	0.88	0.555	2.42232347923545e-136	0	MTDH
DNAJC15	4.78540322289559e-140	1.67032475993023	0.453	0.085	8.9329121961792e-136	0	DNAJC15
YBEY	6.77849554662076e-140	1.00021827827093	0.719	0.391	1.2653417636877e-135	0	YBEY
UGT2B10	8.81755992658736e-140	-2.66836973282262	0.07	0.343	1.64597391149606e-135	0	UGT2B10
SNHG8	9.4396678993125e-140	-1.98674282081723	0.439	0.643	1.76210280676466e-135	0	SNHG8
RNF43	1.39763906394068e-139	-2.55226861795594	0.07	0.343	2.60897284065807e-135	0	RNF43
C17orf58	5.55566477484062e-139	-2.64763862042531	0.164	0.465	1.0370759435195e-134	0	C17orf58
RASL10B	9.20460080603091e-139	-3.31838311210433	0.013	0.221	1.71822283246179e-134	0	RASL10B
C7orf73	2.05698797343481e-138	-1.66977611903801	0.627	0.727	3.83977945001077e-134	0	C7orf73
FBXO31	2.7376955998511e-138	-2.43123388690484	0.063	0.33	5.11045637624204e-134	0	FBXO31
CLDND2	3.72345939326857e-138	-3.93469218443147	0.008	0.205	6.95058164941444e-134	0	CLDND2
CXADR	4.01672988775442e-138	1.49566601441875	0.691	0.371	7.49802968147118e-134	0	CXADR
DNAJC12	1.30944989246558e-137	-2.89237455948387	0.046	0.299	2.4443501142655e-133	0	DNAJC12
CAPNS1	1.31724867161729e-137	1.58370257367079	0.596	0.261	2.458908095308e-133	0	CAPNS1
NOP10	1.52440016813748e-137	-1.15834213924072	0.793	0.8	2.84559779386224e-133	0	NOP10
RPS15	1.91454214761869e-137	0.62585089257484	0.984	0.956	3.57387582695981e-133	0	RPS15
ADH5	2.37659536684304e-137	-2.1033188797569	0.403	0.653	4.43639057128589e-133	0	ADH5
RP11-10A14.4	7.53087769242738e-137	-3.3163165473135	0.029	0.26	1.40578893884542e-132	0	RP11-10A14.4
SLC27A5	9.48050036205964e-137	1.13219350576824	0.792	0.465	1.76972500258567e-132	0	SLC27A5
APOA1BP	2.06333025295653e-136	1.01206541449764	0.786	0.506	3.85161858319396e-132	0	APOA1BP
RP3-460G2.2	2.27420709165255e-136	-4.36324342805138	0.008	0.204	4.24526237798781e-132	0	RP3-460G2.2
ESF1	5.23343191147942e-136	-2.3026876577763	0.17	0.474	9.76924734915863e-132	0	ESF1
CDK6	1.36351235764141e-135	-4.18398112511844	0.004	0.19	2.54526851800922e-131	0	CDK6
NDUFS7	4.58201227396477e-135	0.894394580996176	0.798	0.516	8.55324231181004e-131	0	NDUFS7
FAM83A-AS1	1.96970498934774e-134	2.01486788193563	0.415	0.068	3.67684830361542e-130	0	FAM83A-AS1
RPS10	1.9951864958699e-134	-0.706996177526657	0.951	0.925	3.72441463184035e-130	0	RPS10
PLA2G16	2.86565875896798e-134	0.882633411542174	0.802	0.491	5.34932520536552e-130	0	PLA2G16
ZNF385D	4.73974667701666e-134	-4.07124341113856	0.004	0.188	8.84768512198699e-130	0	ZNF385D
NDUFB3	1.61335833704733e-133	-1.87673747406124	0.439	0.663	3.01165600776625e-129	0	NDUFB3
TSTD1	1.83267159802472e-133	1.04818736814967	0.732	0.434	3.42104807203275e-129	0	TSTD1
HIBADH	4.07398280785806e-133	-2.65084535239709	0.196	0.499	7.60490370742864e-129	0	HIBADH
SH3BGRL	5.33147152906074e-133	-3.71538767517788	0.013	0.213	9.95225790329769e-129	0	SH3BGRL
ESPN	1.2650413347923e-132	1.43236213338262	0.502	0.144	2.36145265965678e-128	0	ESPN
MAGIX	2.49316387105062e-132	1.66906219757215	0.456	0.104	4.65398899809019e-128	0	MAGIX
MT1A	4.88206469264785e-132	-2.2549599716701	0.296	0.569	9.11335016176575e-128	0	MT1A
RPS24	5.73556467937678e-131	-0.564331903516709	0.984	0.988	1.07065785869926e-126	0	RPS24
COX5B	5.75897957337544e-131	0.506132061401812	0.972	0.908	1.07502871696199e-126	0	COX5B
SDSL	6.48490048806753e-131	1.49231307362677	0.541	0.191	1.21053637410757e-126	0	SDSL
POLR2L	6.82675048984692e-131	-0.73876066878843	0.933	0.9	1.27434951393973e-126	0	POLR2L
USMG5	9.86103209220441e-131	-0.684103496954098	0.956	0.938	1.8407588606518e-126	0	USMG5
APCS	4.38538224204136e-130	-1.4412134568483	0.528	0.723	8.18619303121861e-126	0	APCS
CAAP1	4.63561895036079e-130	-3.21033436747648	0.05	0.296	8.65330989463848e-126	0	CAAP1
ATP1A1	4.73958229261242e-130	1.80350772820826	0.561	0.237	8.84737826561961e-126	0	ATP1A1
IFI27L2	1.26049088854829e-129	1.70542977050766	0.443	0.094	2.35295834165309e-125	0	IFI27L2
TMEM82	4.97037144441326e-129	2.81556435466081	0.372	0.054	9.27819237528624e-125	0	TMEM82
CTC-505O3.2	5.64062106342841e-129	-3.52881903397802	0.012	0.207	1.05293473391018e-124	0	CTC-505O3.2
MACROD1	1.79169646422816e-128	0.934001341474427	0.716	0.401	3.34455978977471e-124	0	MACROD1
TALDO1	4.617332562407e-128	-1.78000586754915	0.635	0.768	8.61917469424514e-124	0	TALDO1
DDX5	5.6851648478094e-128	-1.63547488010166	0.591	0.705	1.06124972214058e-123	0	DDX5
ANXA9	6.32557784403057e-128	1.75138476556673	0.447	0.108	1.18079561614519e-123	0	ANXA9
ANXA6	1.24458128565747e-127	1.27729670123008	0.561	0.21	2.32325988593681e-123	0	ANXA6
SRXN1	1.37704448223917e-127	-4.25380855704813	0.004	0.18	2.57052893499585e-123	0	SRXN1
RPS26	9.59477944684039e-127	-0.594791232667054	0.964	0.941	1.7910574793417e-122	0	RPS26
OGDHL	1.29948665586408e-126	2.39383089726643	0.365	0.048	2.42575174050148e-122	0	OGDHL
RPL9	2.74994112134504e-126	-0.514551732790959	0.979	0.972	5.13331509121479e-122	0	RPL9
ATPIF1	3.55758024386692e-126	-1.57587034874581	0.625	0.724	6.64093504122638e-122	0	ATPIF1
CTSZ	6.24139255520139e-126	1.23182417745454	0.694	0.403	1.16508074827944e-121	0	CTSZ
SPATS2L	2.26301950721e-125	0.948444088050161	0.663	0.311	4.2243785141089e-121	0	SPATS2L
HMGB3	2.9895751798923e-125	0.756677512212637	0.697	0.343	5.58063998830496e-121	0	HMGB3
SARAF	3.77882352754628e-125	-2.05015419007344	0.215	0.494	7.05392987887065e-121	0	SARAF
GCAT	5.94618619355823e-125	-2.55701060227982	0.143	0.428	1.10997457675151e-120	0	GCAT
CSTB	6.30526637652309e-125	0.591891090845869	0.891	0.63	1.17700407450557e-120	0	CSTB
PFDN5	6.39214403604517e-125	0.437851557705794	0.967	0.894	1.19322152720855e-120	0	PFDN5
CLDN15	9.75827816051348e-125	1.8386778592207	0.517	0.199	1.82157778422305e-120	0	CLDN15
RAB3B	1.03289086987034e-123	2.43938299768345	0.357	0.048	1.92809738678696e-119	0	RAB3B
HAO2	2.63229731741926e-123	1.23841918125946	0.459	0.108	4.91370940242653e-119	0	HAO2
ATP5O	4.95109287365231e-123	0.536316342462708	0.936	0.807	9.24220506724677e-119	0	ATP5O
RPL37	5.69591703125735e-123	0.395945891515095	0.991	0.987	1.06325683222481e-118	0	RPL37
FYN	1.82800321439542e-122	-3.7143874921616	0.034	0.25	3.41233360031194e-118	0	FYN
CPLX2	2.02555349840387e-122	-4.29244387515298	0.005	0.175	3.78110071547051e-118	0	CPLX2
RPL36AL	3.80643378389622e-122	-0.587972530539912	0.969	0.946	7.10546994439908e-118	0	RPL36AL
TCEB1	4.24093371451838e-122	-1.4767566927606	0.668	0.749	7.91655096489145e-118	0	TCEB1
FGF13	8.49044842415654e-122	-4.10579767308676	0.008	0.185	1.5849120073373e-117	0	FGF13
KCNMB2-AS1	1.60119613790706e-121	-4.20214972248107	0.008	0.186	2.9889528306311e-117	0	KCNMB2-AS1
SAT2	1.68843367692015e-121	0.856021514580839	0.819	0.57	3.15179914470684e-117	0	SAT2
SULT1E1	2.06271572722319e-121	-3.91846147233134	0.015	0.205	3.85047144800753e-117	0	SULT1E1
GUK1	3.51901491960703e-121	-1.36708738627886	0.689	0.736	6.56894515043045e-117	0	GUK1
KRT18	4.16532766101392e-121	0.744268442075066	0.938	0.804	7.77541714481469e-117	0	KRT18
ASPSCR1	1.89774878985671e-120	-2.23424193449083	0.394	0.6	3.54252766602552e-116	0	ASPSCR1
TBC1D9	2.48469508885827e-120	-3.87851709158907	0.009	0.186	4.63818032237173e-116	0	TBC1D9
MMP24-AS1	2.66185715529405e-120	1.01914309577522	0.641	0.325	4.96888875178741e-116	0	MMP24-AS1
FOS	3.41497709688765e-120	1.86642410434604	0.448	0.119	6.37473774676018e-116	0	FOS
RTN4	3.46540612959268e-120	0.993065383442398	0.82	0.552	6.46887362211066e-116	0	RTN4
TMEM98	4.43563085120982e-120	2.23374092961845	0.371	0.057	8.27999210995338e-116	0	TMEM98
RSL1D1	6.24603511499703e-120	-2.12602216449677	0.324	0.577	1.1659473749165e-115	0	RSL1D1
HP	9.91896540178329e-120	0.652561756620735	0.962	0.77	1.85157327155089e-115	0	HP
RPS28	3.07982133619666e-119	0.458989049328618	0.99	0.968	5.7491024882783e-115	0	RPS28
CP	4.02776614669096e-119	1.56950719110202	0.603	0.286	7.51863106602802e-115	0	CP
PTTG1IP	1.62709224025909e-118	1.67227085705777	0.516	0.204	3.03729308489164e-114	0	PTTG1IP
SP5	1.82978276905944e-118	-3.31802990988357	0.024	0.224	3.41565549500325e-114	0	SP5
SLC27A3	2.1635309049933e-118	1.83888811208073	0.503	0.186	4.03866314035099e-114	0	SLC27A3
GPAM	2.50837392742039e-118	-2.34149204218789	0.15	0.415	4.68238161031565e-114	0	GPAM
PAWR	4.30859531719515e-118	1.75394724637618	0.528	0.228	8.04285487860818e-114	0	PAWR
CFI	6.79878157723289e-118	-1.77521133307841	0.104	0.375	1.26912855702206e-113	0	CFI
MRPL50	7.368295239743e-118	-2.36094727115863	0.151	0.432	1.37543967240283e-113	0	MRPL50
C1R	7.47214097046127e-118	0.997290986023226	0.818	0.501	1.394824554956e-113	0	C1R
PQBP1	8.81925922727966e-118	0.97914691649675	0.696	0.391	1.64629111995629e-113	0	PQBP1
LGALS4	8.81978795277338e-118	0.702519187675817	0.949	0.838	1.64638981714421e-113	0	LGALS4
RP11-19D2.1	1.20169338309698e-117	-4.21890138721469	0.002	0.16	2.24320103822714e-113	0	RP11-19D2.1
BST2	1.44059727251323e-117	-1.95921219422909	0.185	0.473	2.68916292860045e-113	0	BST2
CXXC5	1.96867472322883e-117	1.22368697558409	0.572	0.246	3.67492510585126e-113	0	CXXC5
HEBP2	2.67001136245685e-117	0.872032498329369	0.705	0.408	4.98411021029819e-113	0	HEBP2
APP	4.09409238370989e-117	2.20412564976884	0.361	0.058	7.64244225267125e-113	0	APP
H1FX	5.04154650980155e-117	1.00778210037185	0.704	0.392	9.41105486984656e-113	0	H1FX
ZKSCAN1	6.1886786211491e-117	1.19794263462655	0.704	0.406	1.1552406382099e-112	0	ZKSCAN1
NAA38	6.39481130555578e-117	0.773638798235265	0.803	0.544	1.1937194264081e-112	0	NAA38
MINCR	7.01156528541353e-117	-2.49483591132196	0.044	0.267	1.30884889182814e-112	0	MINCR
PABPC1	8.81042184730119e-117	-1.24927549435704	0.755	0.757	1.64464144623571e-112	0	PABPC1
MOGAT3	1.01194474797339e-116	2.46519978842118	0.412	0.108	1.88899726104193e-112	0	MOGAT3
BATF	1.13643878541151e-116	-5.46661924397835	0.003	0.161	2.12139028072767e-112	0	BATF
NENF	1.83175162203733e-116	0.689054406565443	0.889	0.657	3.41933075285709e-112	0	NENF
CCDC57	2.95046774478232e-116	-2.0756965171321	0.336	0.575	5.50763813918516e-112	0	CCDC57
SOCS2	7.26811731679218e-116	2.26988438980356	0.353	0.054	1.3567394595256e-111	0	SOCS2
DYNC1I1	7.62260096466516e-116	-3.74885432788393	0.006	0.171	1.42291092207405e-111	0	DYNC1I1
DMRTA1	1.14461949896369e-115	-3.64370268035111	0.005	0.167	2.13666121871553e-111	0	DMRTA1
RPS19	1.2557232179726e-115	0.378489590896675	0.996	0.991	2.34405853098945e-111	0	RPS19
VKORC1	1.70271909345521e-115	0.840416562501598	0.792	0.52	3.17846573175283e-111	0	VKORC1
RPS27A	2.13724995280605e-115	0.285822379073279	0.996	0.996	3.98960448690305e-111	0	RPS27A
CH17-189H20.1	2.47683764682841e-115	1.63503803023455	0.449	0.129	4.62351283533459e-111	0	CH17-189H20.1
HIST1H2AC	2.91083112033536e-115	-2.06907519997134	0.309	0.557	5.43364845233001e-111	0	HIST1H2AC
EIF3E	3.28086955340969e-115	-1.20017867638348	0.766	0.796	6.12439919534986e-111	0	EIF3E
TRIM16L	3.91263953293965e-115	-3.20059346365169	0.045	0.267	7.30372421613844e-111	0	TRIM16L
RNF181	6.0501077295177e-115	0.622028110288639	0.901	0.679	1.12937360986907e-110	0	RNF181
GLTPD2	1.26158965517979e-114	1.68849713889566	0.448	0.135	2.35500940932412e-110	0	GLTPD2
NAA10	4.9224309424602e-114	0.708315175111157	0.765	0.476	9.18870184029046e-110	0	NAA10
ECHDC2	5.54006187063965e-114	0.900282247756992	0.786	0.498	1.0341633493923e-109	0	ECHDC2
SNRPD2	1.14170559756525e-113	-0.949945986486335	0.85	0.83	2.13122183897506e-109	0	SNRPD2
FIBP	1.37660543593533e-113	1.08607642522203	0.586	0.263	2.56970936726048e-109	0	FIBP
MSMO1	2.62510886519104e-113	-2.05014899803165	0.264	0.515	4.90029071865211e-109	0	MSMO1
RAMP1	2.83436240301084e-113	0.919997805159847	0.803	0.491	5.29090429770033e-109	0	RAMP1
RP11-51J9.5	4.70696781697345e-113	-2.64433073280729	0.037	0.248	8.78649682394433e-109	0	RP11-51J9.5
DHRS4L2	9.69963904123545e-113	0.697218277295694	0.862	0.643	1.81063161982742e-108	0	DHRS4L2
SORD	1.14711213908517e-112	-1.46078836025203	0.763	0.785	2.14131423003029e-108	0	SORD
PSMB5	1.17811459691188e-112	-1.10421214103416	0.824	0.821	2.1991865180554e-108	0	PSMB5
A2M	4.0666006761055e-112	-2.24021615011076	0.096	0.351	7.59112348208613e-108	0	A2M
NOL11	4.83763797983663e-112	-2.1738294333637	0.141	0.42	9.03041881696104e-108	0	NOL11
RP3-394A18.1	6.44757572951892e-112	2.98697453691759	0.325	0.044	1.2035689614293e-107	0	RP3-394A18.1
DNASE1L3	1.09105578530324e-111	-4.12813173365914	0.01	0.177	2.03667383442555e-107	0	DNASE1L3
ADH6	1.11591939542127e-111	-2.19804996143647	0.163	0.436	2.08308673543288e-107	0	ADH6
ID2	1.69764404785585e-111	1.13972521835181	0.553	0.221	3.16899214413251e-107	0	ID2
TYMP	1.85403001007567e-111	1.06954471575282	0.616	0.313	3.46091781980825e-107	0	TYMP
ASGR1	2.8419646319004e-111	0.765091552165305	0.937	0.682	5.30509537836847e-107	0	ASGR1
TSPAN6	2.98997748338286e-111	1.29290143891878	0.579	0.286	5.58139096823078e-107	0	TSPAN6
YIF1B	4.24190849754584e-111	1.49396673153933	0.5	0.197	7.91837059236882e-107	0	YIF1B
ATP5G2	4.35668911178038e-111	0.448892419606032	0.962	0.884	8.13263156496043e-107	0	ATP5G2
C17orf89	7.79212597872865e-111	-1.41434640036871	0.713	0.723	1.45455615644928e-106	0	C17orf89
PDXK	1.49760004992951e-110	1.27776105744231	0.574	0.269	2.79557001320342e-106	0	PDXK
PPIB	1.68266202433308e-110	0.861004696915031	0.846	0.582	3.14102520082256e-106	0	PPIB
CNBP	1.74852714852455e-110	-1.70608632759731	0.534	0.688	3.26397562815078e-106	0	CNBP
RPS14	2.43218947845044e-110	0.377151278396271	0.998	0.999	4.54016809942344e-106	0	RPS14
MRPS5	6.54315350845964e-110	0.890472693171872	0.684	0.386	1.22141046542416e-105	0	MRPS5
RAB13	7.23182318638112e-110	0.626143849461776	0.833	0.554	1.34996443420176e-105	0	RAB13
CELF1	1.47329475143365e-109	1.52649624625539	0.558	0.285	2.7501993125012e-105	0	CELF1
MLLT11	1.89244533261838e-109	1.37445064992094	0.429	0.111	3.53262770239873e-105	0	MLLT11
FBXO2	1.94404074727526e-109	1.23292763753601	0.392	0.087	3.62894086293873e-105	0	FBXO2
C5	2.55019043350321e-109	1.70882357824293	0.509	0.21	4.76044048222045e-105	0	C5
PHYH	3.93722417052658e-109	0.732641693137129	0.787	0.522	7.34961635912196e-105	0	PHYH
RPL22L1	3.93977418637411e-109	-2.00594696032357	0.371	0.581	7.35437647370455e-105	0	RPL22L1
LINC01428	6.55512975860507e-109	-5.2953127089047	0.002	0.148	1.22364607203881e-104	0	LINC01428
TCP10L	7.66969105458284e-109	1.25215198760184	0.483	0.161	1.43170122915898e-104	0	TCP10L
PACRG	9.47814365522614e-109	-4.50485217463728	0.003	0.152	1.76928507612106e-104	0	PACRG
PDIA6	2.1919362756168e-108	0.931251741038198	0.755	0.457	4.09168744569389e-104	0	PDIA6
OTC	2.40301511992108e-108	-3.02248958507415	0.077	0.313	4.48570832435668e-104	0	OTC
CNTNAP3B	2.75542057692611e-108	-2.52417723461452	0.007	0.164	5.14354359094796e-104	0	CNTNAP3B
BAD	3.45013128562808e-108	0.973016112869538	0.637	0.348	6.44036007088194e-104	0	BAD
TIMM8B	3.45783196025542e-108	-1.22706748943597	0.736	0.764	6.45473492020878e-104	0	TIMM8B
CRYZ	3.5383119509272e-108	-2.1498678499473	0.265	0.529	6.60496691879581e-104	0	CRYZ
NDUFS8	3.7019958146824e-108	0.662887587837888	0.864	0.655	6.91051558726763e-104	0	NDUFS8
ABCA8	3.7818776244767e-108	-1.77113483136451	0.03	0.227	7.05963096161066e-104	0	ABCA8
GADD45B	3.93093770000868e-108	1.56713977297337	0.407	0.093	7.3378814046062e-104	0	GADD45B
SNRPE	4.02581032518114e-108	-1.05237837255581	0.82	0.811	7.51498013401564e-104	0	SNRPE
CGNL1	5.00497430407805e-108	2.07675751841919	0.383	0.092	9.34278553342249e-104	0	CGNL1
LAMP2	7.38615430049239e-108	1.23801029464353	0.664	0.394	1.37877342327291e-103	0	LAMP2
TEX264	8.44458165992988e-108	0.997190892438921	0.702	0.439	1.57635005845911e-103	0	TEX264
ALDH4A1	1.05266995680189e-107	-2.15122548140441	0.151	0.416	1.96501900836209e-103	0	ALDH4A1
HSD17B6	1.74477151298734e-107	0.840975588668787	0.854	0.568	3.25696498329346e-103	0	HSD17B6
SNRPG	2.06026338694205e-107	-0.90176979190751	0.845	0.829	3.84589366440473e-103	0	SNRPG
NDUFB1	4.06467995144554e-107	0.389970025290301	0.945	0.804	7.58753806536338e-103	0	NDUFB1
ITIH2	5.05231850555481e-107	1.1188254523835	0.731	0.431	9.43116295431916e-103	0	ITIH2
GABARAPL2	5.90925170234853e-107	-1.9671683431564	0.324	0.568	1.1030800152774e-102	0	GABARAPL2
DYNLRB1	7.17855221845403e-107	0.687133165286415	0.77	0.488	1.34002034261881e-102	0	DYNLRB1
TOPORS-AS1	7.22913293055386e-107	-2.40628862048213	0.07	0.302	1.34946224414649e-102	0	TOPORS-AS1
MRPS33	8.61279659754799e-107	-1.33750261620836	0.668	0.726	1.60775074086428e-102	0	MRPS33
DHRS7	9.1209777765412e-107	1.62136159657772	0.503	0.213	1.70261292154695e-102	0	DHRS7
GAPDH	1.20838941474897e-106	0.454825876005915	0.987	0.983	2.25570052051191e-102	0	GAPDH
DCTN6	1.64227739739882e-106	-2.87510023940368	0.055	0.276	3.06563921772438e-102	0	DCTN6
POLR2J3	2.86720445468601e-106	1.36682666633744	0.647	0.367	5.35221055556237e-102	0	POLR2J3
ZFP36L1	4.75914576573273e-106	1.27795407699938	0.607	0.324	8.8838974008933e-102	0	ZFP36L1
MPHOSPH6	1.54746409813412e-105	-3.28049057410054	0.029	0.22	2.88865123198696e-101	0	MPHOSPH6
MCEE	1.9236285200562e-105	-2.47197164347264	0.115	0.37	3.59083735838891e-101	0	MCEE
TOM1L1	2.90871260170813e-105	-2.40073907748319	0.138	0.401	5.42969381360856e-101	0	TOM1L1
GLS2	3.60298238016913e-105	2.82438698304058	0.289	0.028	6.72568720906172e-101	0	GLS2
DUSP1	3.71909786032774e-105	1.38315376886135	0.53	0.219	6.94243997587379e-101	0	DUSP1
CTB-158E9.1	1.37697289744746e-104	2.63190532603457	0.305	0.036	2.57039530766518e-100	0	CTB-158E9.1
TAF11	2.38921306906348e-104	0.781101697805607	0.662	0.364	4.4599440360208e-100	0	TAF11
PLPP5	2.91141674272351e-104	1.42365096492683	0.506	0.21	5.43474163364198e-100	0	PLPP5
ARF1	3.64811504137991e-104	-1.9555283346466	0.337	0.577	6.80993634774388e-100	0	ARF1
PIN4	5.40931949316331e-104	0.537029397279353	0.847	0.603	1.0097576697888e-99	0	PIN4
TSPAN5	5.88440694183576e-104	-2.79392700864938	0.01	0.17	1.09844224383248e-99	0	TSPAN5
POLR2K	6.51848539304551e-104	-1.63314363631099	0.535	0.672	1.21680566831981e-99	0	POLR2K
ZNF341	1.08411003009977e-103	3.37649287456341	0.292	0.033	2.02370819318724e-99	0	ZNF341
GNPAT	1.44687112397097e-103	-2.16585264631092	0.105	0.356	2.70087432711662e-99	0	GNPAT
CD7	2.21482130730021e-103	1.35873579364781	0.406	0.1	4.13440693433731e-99	0	CD7
COX7B	3.23381443270155e-103	0.386732538185781	0.956	0.864	6.03656140152398e-99	0	COX7B
OTUD6B-AS1	4.56820866528847e-103	-2.01589854894929	0.261	0.508	8.52747511549398e-99	0	OTUD6B-AS1
TFB2M	8.63005992785337e-103	-3.33893259051349	0.022	0.198	1.61097328673239e-98	0	TFB2M
HBA2	8.67907362009313e-103	-1.92089244698019	0.244	0.499	1.62012267266279e-98	0	HBA2
CHMP4B	9.90888934582197e-103	0.939216187099239	0.578	0.262	1.84969237418459e-98	0	CHMP4B
RNASEH2C	1.34046163747898e-102	0.732647683194571	0.684	0.408	2.50223973868201e-98	0	RNASEH2C
SLC50A1	1.44842243669484e-102	1.03794675613497	0.603	0.314	2.70377016257825e-98	0	SLC50A1
YIF1A	1.57993542366686e-102	0.746566899264703	0.843	0.606	2.94926545535892e-98	0	YIF1A
ATP1B1	1.8117924204802e-102	1.13380179267828	0.718	0.438	3.38207291131039e-98	0	ATP1B1
SYT7	2.25032827511742e-102	2.66564256520369	0.311	0.046	4.2006877911617e-98	0	SYT7
LRP1	2.31449852316921e-102	1.39691738916607	0.612	0.332	4.32047439319997e-98	0	LRP1
HNRNPA1	2.84032395646156e-102	-0.987014299538488	0.851	0.832	5.30203272952679e-98	0	HNRNPA1
SVIL	3.95937534083143e-102	2.29591353673722	0.355	0.076	7.39096594873003e-98	0	SVIL
GUCA2B	7.00882224463483e-102	2.33220820656175	0.316	0.047	1.30833684840598e-97	0	GUCA2B
SLC38A3	1.39308478098891e-101	1.33693654488978	0.617	0.332	2.600471360672e-97	0	SLC38A3
E2F1	1.56817168538148e-101	1.23657990650428	0.426	0.117	2.92730608510161e-97	0	E2F1
HINT2	2.0854563921844e-101	0.573183920580632	0.929	0.795	3.89292144729062e-97	0	HINT2
TCEAL4	3.00696090813249e-101	0.53008733058643	0.763	0.471	5.61309392721092e-97	0	TCEAL4
ATP5C1	3.40888939690121e-101	0.606644280819465	0.82	0.582	6.36337383719548e-97	0	ATP5C1
BNIP3	6.18832377858419e-101	-1.25743541987396	0.8	0.802	1.15517439974831e-96	0	BNIP3
UGT1A1	6.32053024871653e-101	-2.14997982897561	0.043	0.246	1.17985338152791e-96	0	UGT1A1
HAGH	7.15126547032072e-101	0.601833150293149	0.927	0.768	1.33492672534477e-96	0	HAGH
CTB-92J24.3	7.88764577010071e-101	-6.01428759069181	0.002	0.138	1.4723868359047e-96	0	CTB-92J24.3
C1orf64	8.63900964834383e-101	-4.49170488228233	0.002	0.139	1.61264393105634e-96	0	C1orf64
KDELR2	8.97756857002939e-101	0.886960456733322	0.731	0.471	1.67584272496739e-96	0	KDELR2
UQCRH	1.1926765165234e-100	0.422989684835555	0.95	0.866	2.22636925339424e-96	0	UQCRH
ARMT1	1.4169511757353e-100	-2.80733041758361	0.049	0.256	2.64502275974508e-96	0	ARMT1
PCTP	1.46040125467328e-100	-2.3195992584366	0.128	0.38	2.72613102209861e-96	0	PCTP
RENBP	1.51050706332456e-100	1.6001579294305	0.364	0.076	2.81966353510796e-96	0	RENBP
C12orf75	2.18864264633316e-100	-3.86790898900741	0.024	0.199	4.08553922791012e-96	0	C12orf75
C1orf56	2.63519309460356e-100	1.7044651190717	0.481	0.197	4.91911494969647e-96	0	C1orf56
KIF9	2.70801919137754e-100	-2.70780470147939	0.047	0.253	5.05505942454445e-96	0	KIF9
PPARGC1A	4.49362160618188e-100	2.71115427738715	0.319	0.058	8.38824345225972e-96	0	PPARGC1A
ECM2	4.78516091492583e-100	-2.25365392544529	0.021	0.194	8.93245987989205e-96	0	ECM2
ARSE	8.06702711025787e-100	-1.82385173627458	0.089	0.329	1.50587195067184e-95	0	ARSE
RPS12	1.1218868420466e-99	-0.427646851758749	0.99	0.993	2.09422616804839e-95	0	RPS12
TRIB2	1.59195789985988e-99	-3.79430460861501	0.008	0.157	2.97170781166845e-95	0	TRIB2
HAX1	3.04436144817119e-99	0.634566825232126	0.856	0.635	5.68290951530116e-95	0	HAX1
HPD	3.72381390553454e-99	0.667000544425209	0.915	0.722	6.95124341746133e-95	0	HPD
UGGT1	5.13461279581435e-99	-2.01790289464075	0.061	0.278	9.58478170594665e-95	0	UGGT1
RPL6	6.9080161253751e-99	-0.491329810215344	0.982	0.983	1.28951937012377e-94	0	RPL6
SDC4	1.02228548633932e-98	1.43983852530011	0.574	0.302	1.9083003173496e-94	0	SDC4
CAPG	1.12806891994258e-98	-3.2840522227726	0.031	0.215	2.10576625285682e-94	0	CAPG
CST1	1.21692402311458e-98	-3.39910730045359	0.007	0.152	2.27163207394798e-94	0	CST1
OXLD1	1.70596628303614e-98	-1.91378456431092	0.354	0.559	3.18452726054357e-94	0	OXLD1
RHOD	2.12527131201822e-98	1.69997100973982	0.365	0.085	3.96724395814441e-94	0	RHOD
MYEOV2	2.4976709559589e-98	-1.27078298790908	0.679	0.717	4.66240237348848e-94	0	MYEOV2
EGFR	5.14736658427895e-98	2.94158019281629	0.298	0.045	9.60858920287352e-94	0	EGFR
CYP7A1	5.36689247655696e-98	2.75225823733906	0.291	0.039	1.00183781859889e-93	0	CYP7A1
PRKAA2	5.9281636493647e-98	-2.32514971632844	0.093	0.321	1.10661030842691e-93	0	PRKAA2
METTL23	7.10275455958867e-98	-1.82001081440014	0.38	0.578	1.32587119363842e-93	0	METTL23
TFR2	7.9131976526964e-98	1.03009004714795	0.701	0.416	1.47715660582884e-93	0	TFR2
MDK	7.93137762847433e-98	-1.20451624240075	0.604	0.721	1.4805502619073e-93	0	MDK
TDGF1	1.43423212590511e-97	-4.2440825249682	0.002	0.135	2.67728110942706e-93	0	TDGF1
UBC	2.10784742616929e-97	-1.18862939134077	0.858	0.863	3.93471879043021e-93	0	UBC
RPS20	2.20785812577885e-97	0.233293970593826	0.991	0.979	4.12140876339138e-93	0	RPS20
ZFYVE19	2.5676825637096e-97	1.33516071166365	0.461	0.174	4.79309304167671e-93	0	ZFYVE19
FGF2	3.29168890379729e-97	-4.09717962488915	0.003	0.137	6.14459567671839e-93	0	FGF2
C11orf58	3.68618248630374e-97	-1.52633919271493	0.662	0.717	6.8809968471832e-93	0	C11orf58
UPF2	5.72935215571783e-97	0.996695478474299	0.546	0.247	1.06949816690785e-92	0	UPF2
XBP1	7.11717898088231e-97	0.683787656339585	0.898	0.645	1.3285638003613e-92	0	XBP1
SLC10A1	7.8948636830536e-97	2.24154381805512	0.38	0.11	1.47373420371562e-92	0	SLC10A1
COPZ2	1.09636652580653e-96	1.42847670808483	0.399	0.118	2.04658739372305e-92	0	COPZ2
CKB	1.22895578906383e-96	-2.4212142138368	0.155	0.405	2.29409177144544e-92	0	CKB
GNL3	1.31674035156767e-96	-2.10980237200134	0.181	0.443	2.45795921427136e-92	0	GNL3
HIST1H1C	1.42796447103036e-96	-1.19486508792053	0.61	0.735	2.66558127807237e-92	0	HIST1H1C
HAO1	1.5018941437758e-96	-2.0000557679118	0.356	0.585	2.80358579818628e-92	0	HAO1
RHOBTB1	1.64851200714519e-96	-4.9582389892153	0.003	0.137	3.07727736373793e-92	0	RHOBTB1
CLDN14	1.68200433010235e-96	1.38242022718477	0.515	0.239	3.13979748300205e-92	0	CLDN14
ASL	1.7400168552315e-96	0.836203411561516	0.681	0.409	3.24808946366065e-92	0	ASL
HSPA8	1.93632103624445e-96	-1.16156601182531	0.784	0.813	3.61453047835751e-92	0	HSPA8
LINC01330	2.19029959933083e-96	-4.95527522464879	0.002	0.134	4.08863226207086e-92	0	LINC01330
ACSS3	2.76934057059176e-96	-2.16844168706915	0.097	0.331	5.16952804312364e-92	0	ACSS3
PDLIM3	2.81004557841438e-96	-2.70990821368922	0.027	0.201	5.24551208122613e-92	0	PDLIM3
FAM127B	3.4100918508629e-96	1.14695557147977	0.354	0.07	6.36561845800577e-92	0	FAM127B
ZRANB1	4.39656215312618e-96	2.04988412967321	0.406	0.14	8.20706257124064e-92	0	ZRANB1
FAM127A	4.77534609433566e-96	1.61276119907778	0.322	0.055	8.91413855429637e-92	0	FAM127A
SLC2A4RG	5.77368585899684e-96	1.04838481566601	0.637	0.378	1.07777393929894e-91	0	SLC2A4RG
RABAC1	7.00527490034026e-96	0.841284675414842	0.739	0.484	1.30767466564652e-91	0	RABAC1
CRIP2	7.04731721912607e-96	1.45145983414959	0.386	0.101	1.31552270529426e-91	0	CRIP2
GPRC5C	9.20573180184473e-96	1.24902636104571	0.599	0.34	1.71843395545035e-91	0	GPRC5C
CEBPA	1.85127338749935e-95	1.06512911872923	0.632	0.362	3.45577203244503e-91	0	CEBPA
COPS6	2.05186103139632e-95	0.580090896023856	0.843	0.611	3.83020898730751e-91	0	COPS6
ECHDC1	3.00648961778105e-95	-2.67680192961708	0.07	0.288	5.61221416951188e-91	0	ECHDC1
NPC2	6.55881688562317e-95	0.699827787450715	0.852	0.6	1.22433434803928e-90	0	NPC2
RP11-30P6.6	9.43237212338223e-95	-4.41302488473175	0.005	0.142	1.76074090427176e-90	0	RP11-30P6.6
SLC29A1	1.35153941767008e-94	2.11162387775829	0.335	0.074	2.52291863096473e-90	0	SLC29A1
ALDH2	1.54433594304039e-94	-1.48471141517051	0.72	0.766	2.8828119048735e-90	0	ALDH2
CTSL	1.65096451123228e-94	1.25410560681932	0.557	0.276	3.0818554531173e-90	0	CTSL
MTR	2.74444301263587e-94	-2.89799211753802	0.024	0.192	5.12305177168738e-90	0	MTR
ARL6IP4	2.90492129733496e-94	0.531574211830095	0.909	0.739	5.42261658573517e-90	0	ARL6IP4
SLC7A11	7.87201414199216e-94	-3.33480985034454	0.003	0.134	1.46946887988568e-89	0	SLC7A11
TMED10	1.32338272897152e-93	1.09812872310929	0.609	0.353	2.47035854017114e-89	0	TMED10
APOB	1.69877407177421e-93	0.758921564288678	0.971	0.607	3.17110155978092e-89	0	APOB
MAP2K2	1.99806284612596e-93	1.228313510583	0.497	0.214	3.72978391486333e-89	0	MAP2K2
RP11-511B23.1	3.67835378481438e-93	-5.07694652929212	0.002	0.129	6.86638301011301e-89	0	RP11-511B23.1
ACSL1	4.12631704908286e-93	-2.01675220117659	0.234	0.469	7.70259603552298e-89	0	ACSL1
STEAP1	4.74498984224688e-93	-2.2654365717854	0.032	0.212	8.85747253852226e-89	0	STEAP1
RTF1	5.12300102884139e-93	0.575696228468472	0.73	0.463	9.56310602053822e-89	0	RTF1
PRMT2	6.54963823184978e-93	1.30042809106456	0.419	0.133	1.2226209687394e-88	0	PRMT2
MVP	7.27004181875775e-93	1.16055114235174	0.497	0.214	1.35709870630751e-88	0	MVP
TM4SF1	9.10669960212901e-93	-1.64578705770935	0.092	0.322	1.69994761472942e-88	0	TM4SF1
NDUFS6	1.09062099463963e-92	0.450720263968099	0.937	0.792	2.03586221069379e-88	0	NDUFS6
SRP9	1.11909185986986e-92	-1.86389757831079	0.4	0.609	2.08900877481906e-88	0	SRP9
ALKBH7	1.6703177538768e-92	0.687890203702753	0.771	0.534	3.11798215116182e-88	0	ALKBH7
C8G	1.82864122472691e-92	0.892517545142188	0.802	0.514	3.41352457419773e-88	0	C8G
SBDS	2.47789425167878e-92	-2.09773630233416	0.286	0.536	4.62548519960878e-88	0	SBDS
TOMM20	3.71416875931047e-92	-1.75115243802897	0.409	0.573	6.93323882300485e-88	0	TOMM20
GGT1	8.16737679526332e-92	-2.06365412293712	0.015	0.169	1.5246042263718e-87	0	GGT1
RP11-401P9.4	9.82908394155585e-92	-3.6042162464265	0.003	0.13	1.83479509937023e-87	0	RP11-401P9.4
DDX3Y	1.50768486023138e-91	-3.60391089846743	0.003	0.131	2.81439532859392e-87	0	DDX3Y
TIMM17B	1.53575879885636e-91	0.735462800726118	0.724	0.475	2.86680094982517e-87	0	TIMM17B
SLIRP	1.54029923476199e-91	0.454983143225166	0.926	0.746	2.8752765815302e-87	0	SLIRP
HTRA1	1.59867892988663e-91	2.34587312174588	0.284	0.04	2.98425395841938e-87	0	HTRA1
PSMB4	1.91230275375396e-91	0.576041305281608	0.797	0.55	3.56969555043251e-87	0	PSMB4
FUNDC2	2.60952865577798e-91	0.860077801569639	0.604	0.333	4.87120714174075e-87	0	FUNDC2
ALB	2.69093330208439e-91	0.470123735123337	1	0.998	5.02316519500093e-87	0	ALB
NECAB3	4.43759774720604e-91	1.03215041121591	0.528	0.249	8.28366371470952e-87	0	NECAB3
CNN3	5.59010208334835e-91	-1.82395917231473	0.459	0.644	1.04350435589864e-86	0	CNN3
ATOX1	7.50102867932809e-91	0.530413099782115	0.963	0.884	1.40021702357017e-86	0	ATOX1
RPS6	9.55231081022017e-91	-0.528157771612235	0.987	0.99	1.7831298589438e-86	0	RPS6
NMT1	9.64583381590341e-91	0.74825264632329	0.678	0.409	1.80058779841469e-86	0	NMT1
RBM17	2.53471858700155e-90	0.838676966692709	0.566	0.276	4.7315591863558e-86	0	RBM17
ENDOG	6.46986293795e-90	0.979707146672256	0.632	0.393	1.20772931462713e-85	0	ENDOG
COMTD1	9.1154086301872e-90	0.945529974425883	0.579	0.313	1.70157332899705e-85	0	COMTD1
SEZ6L2	9.45255561499334e-90	1.70661812704604	0.452	0.191	1.76450855665081e-85	0	SEZ6L2
MRPS36	9.79222125400714e-90	-1.71277026470014	0.381	0.573	1.82791394148551e-85	0	MRPS36
FAM8A1	1.01472833573064e-89	-2.10253723913532	0.061	0.262	1.89419338430838e-85	0	FAM8A1
ROBO1	1.37836093734774e-89	-3.33878382466988	0.003	0.128	2.57298636174702e-85	0	ROBO1
AHSG	1.44288809763913e-89	0.597538877377908	0.987	0.855	2.69343921186297e-85	0	AHSG
HMGN5	2.02870532604116e-89	-3.56429345518203	0.018	0.171	3.78698423212103e-85	0	HMGN5
ALDH8A1	2.21254571103626e-89	-2.46776439650355	0.066	0.273	4.13015907879138e-85	0	ALDH8A1
MRPS6	3.64506518230337e-89	0.986951869914234	0.525	0.245	6.8042431758057e-85	0	MRPS6
SREBF1	4.41666713239566e-89	-1.80909182769038	0.063	0.266	8.24459253604298e-85	0	SREBF1
ZNF324	4.45612233512496e-89	3.31077627786128	0.274	0.042	8.31824356297777e-85	0	ZNF324
DLGAP1-AS1	4.97185022089917e-89	-2.2768695657068	0.09	0.307	9.28095280735247e-85	0	DLGAP1-AS1
GRAMD1A	4.9909439202801e-89	1.71964203972093	0.334	0.078	9.31659501598687e-85	0	GRAMD1A
OXER1	8.61130632327924e-89	2.21168305625554	0.306	0.061	1.60747255136653e-84	0	OXER1
F11R	9.13086091604217e-89	1.98200985405719	0.396	0.14	1.70445780719759e-84	0	F11R
RPL34	9.71259934213485e-89	-0.42046038536065	0.992	0.997	1.81305091919631e-84	0	RPL34
MYLK	1.39080301594954e-88	1.36608873824279	0.555	0.295	2.596211989873e-84	0	MYLK
TKT	1.55194509534415e-88	-1.57044409537192	0.561	0.673	2.89701590947893e-84	0	TKT
AZGP1	1.70209375854558e-88	0.635053338981167	0.972	0.764	3.17729841907704e-84	0	AZGP1
LDHB	1.8899018378089e-88	-3.03326308543552	0.026	0.189	3.52787976063787e-84	0	LDHB
MAP1LC3A	2.14251979659718e-88	1.20572084748059	0.393	0.121	3.99944170430795e-84	0	MAP1LC3A
DDAH2	2.99579602405111e-88	0.864456201469517	0.597	0.319	5.59225243809621e-84	0	DDAH2
GOLT1A	4.16893049942691e-88	0.841833429798945	0.66	0.405	7.78214256328021e-84	0	GOLT1A
PRKAB2	5.42597197522106e-88	1.63659902876475	0.487	0.23	1.01286618861452e-83	0	PRKAB2
ARHGDIA	1.20884471105994e-87	-1.63012015337851	0.406	0.607	2.25655042213558e-83	0	ARHGDIA
C19orf73	1.40596711359947e-87	-2.93917409864815	0.026	0.187	2.62451881095614e-83	0	C19orf73
CYB5A	1.69108893437054e-87	-0.692009259342718	0.983	0.983	3.15675571378949e-83	0	CYB5A
SSBP1	2.12082504745822e-87	-1.47944315375483	0.574	0.691	3.95894411609025e-83	0	SSBP1
ABCG5	2.81538013000678e-87	1.89801812956277	0.386	0.136	5.25547008868366e-83	0	ABCG5
IGFBP2	2.93968245357875e-87	0.492811602919494	0.988	0.817	5.48750523609545e-83	0	IGFBP2
ASPDH	3.02104252821284e-87	0.835626911917633	0.631	0.367	5.63938008741491e-83	0	ASPDH
SLC22A18	5.31064452497264e-87	0.872477735941315	0.739	0.488	9.91338013476643e-83	0	SLC22A18
GPI	6.3524936962343e-87	1.12170740461435	0.508	0.242	1.18581999827606e-82	0	GPI
PRSS3	6.62918563711692e-87	1.81779515426641	0.281	0.042	1.23747008288062e-82	0	PRSS3
TCF7L1	1.18505123722919e-86	2.72275953625001	0.277	0.044	2.21213514453573e-82	0	TCF7L1
PRDX3	1.3475936232753e-86	-1.60682192494133	0.607	0.729	2.51555301656801e-82	0	PRDX3
LAP3	1.37297596614346e-86	-2.15675367165098	0.235	0.484	2.56293423599999e-82	0	LAP3
FAAH	1.86487387731841e-86	2.41233655119107	0.333	0.087	3.48116006679027e-82	0	FAAH
MGAT4B	2.33784608325535e-86	1.37770545230392	0.49	0.246	4.36405728361276e-82	0	MGAT4B
MVD	2.60504173324935e-86	-2.66277453174767	0.058	0.251	4.86283140345657e-82	0	MVD
ACBD4	3.93450111759494e-86	2.02017362703846	0.336	0.089	7.34453323621448e-82	0	ACBD4
TMEM2	5.77666187841902e-86	-1.82121443699577	0.09	0.304	1.07832947284448e-81	0	TMEM2
IDH1-AS1	7.18294849733673e-86	-2.79873666754978	0.031	0.198	1.34084099599785e-81	0	IDH1-AS1
C12orf10	9.30181079845608e-86	0.811163915681438	0.575	0.311	1.7363690217478e-81	0	C12orf10
LYPLAL1	1.14774111526047e-85	-2.05445680100191	0.145	0.385	2.14248833985671e-81	0	LYPLAL1
DHRS4	1.34730986215255e-85	0.612682674484015	0.757	0.502	2.51502331968017e-81	0	DHRS4
MT-ND2	2.97592679253036e-85	-0.933879248718103	0.998	0.916	5.55516254361643e-81	0	MT-ND2
GNAI1	3.01950212859229e-85	-2.28725663705203	0.08	0.29	5.63650462344323e-81	0	GNAI1
GTF2H5	3.99269294309434e-85	-1.61074481113651	0.472	0.636	7.45315991687421e-81	0	GTF2H5
CDH2	4.01115767400387e-85	1.81889061064033	0.427	0.176	7.48762803006302e-81	0	CDH2
COA4	9.83298818068792e-85	-1.52557194883663	0.5	0.631	1.83552390368901e-80	0	COA4
SAA4	9.880970973957e-85	0.570914316852574	0.83	0.523	1.84448085170855e-80	0	SAA4
L3HYPDH	1.10946932989248e-84	-3.13378607266089	0.016	0.161	2.07104639811029e-80	0	L3HYPDH
EPB41L1	1.63592336660568e-84	3.07162208868874	0.235	0.021	3.05377814844282e-80	0	EPB41L1
IGFBP7	2.83592429101373e-84	-2.67003080625405	0.056	0.247	5.29381987403533e-80	0	IGFBP7
RBM39	3.39968870289676e-84	0.755346117823009	0.674	0.426	6.34619890169738e-80	0	RBM39
TTC37	4.5957471123047e-84	-2.19020261022184	0.066	0.265	8.57888113453918e-80	0	TTC37
ACAT1	5.27771038305687e-84	-1.66529463332669	0.516	0.671	9.85190197205226e-80	0	ACAT1
CRLS1	5.82590788272167e-84	-1.77858217133168	0.385	0.559	1.08752222446765e-79	0	CRLS1
SLC2A2	6.04728693164082e-84	0.787687949711368	0.814	0.542	1.12884705152939e-79	0	SLC2A2
REEP5	9.6990212738545e-84	0.867097664096239	0.672	0.437	1.81051630119042e-79	0	REEP5
ALDOC	1.05599599691271e-83	0.869731499428897	0.429	0.155	1.97122772743695e-79	0	ALDOC
ANKRD37	2.83337699664444e-83	-2.94333372290612	0.028	0.187	5.28906483963617e-79	0	ANKRD37
TRMT112	2.91595457749675e-83	-0.875145349293089	0.85	0.81	5.44321240981317e-79	0	TRMT112
RPS13	4.42386449370942e-83	-0.406178211164509	0.986	0.989	8.25802785040738e-79	0	RPS13
FBL	6.94383744116675e-83	0.676377097587282	0.726	0.484	1.2962061351426e-78	0	FBL
ISCA1	1.01484172543497e-82	-1.84508220378141	0.296	0.514	1.89440504886946e-78	0	ISCA1
RP11-463I20.2	1.54430013377261e-82	-7.59534140796033	0	0.109	2.88274505971334e-78	0	RP11-463I20.2
TPMT	2.13634498506507e-82	-2.17534659457515	0.139	0.37	3.98791518362098e-78	0	TPMT
SLCO2B1	2.17419019546308e-82	1.65599605731096	0.445	0.202	4.05856083787093e-78	0	SLCO2B1
RILP	3.16304761421545e-82	1.5733637787872	0.348	0.101	5.90446098145597e-78	0	RILP
C1QTNF3	3.66852732802062e-82	-3.35208205096307	0.012	0.146	6.84803996321609e-78	0	C1QTNF3
MAGEC2	4.35858514826689e-82	-2.66374315982359	0.023	0.174	8.1361708962698e-78	0	MAGEC2
CCDC167	7.30754946901159e-82	0.857397023357292	0.591	0.345	1.36410025938039e-77	0	CCDC167
NT5E	8.73074804641269e-82	-2.32858652234807	0.026	0.181	1.62976873782386e-77	0	NT5E
AHR	1.02486202567633e-81	-2.49895205487655	0.04	0.21	1.91310994333e-77	0	AHR
DMAP1	1.03897459582023e-81	1.08157106276235	0.436	0.171	1.93945387801762e-77	0	DMAP1
LEF1	1.0933071393612e-81	-3.68338714487894	0.002	0.112	2.04087643704556e-77	0	LEF1
TNFRSF12A	1.29233880509452e-81	-1.86025069509104	0.128	0.354	2.41240884746994e-77	0	TNFRSF12A
ANAPC13	1.31874557281746e-81	-2.05202248906163	0.213	0.454	2.46170236077835e-77	0	ANAPC13
CARHSP1	1.46042039740992e-81	0.56906636517773	0.795	0.575	2.72616675584509e-77	0	CARHSP1
MRPL13	1.67936116060088e-81	-1.94503433325368	0.274	0.514	3.13486347849367e-77	0	MRPL13
CASP8	1.76428120806611e-81	-2.25746444022396	0.043	0.219	3.293383731097e-77	0	CASP8
DRAP1	1.83229271937008e-81	0.524968106261445	0.82	0.603	3.42034081924814e-77	0	DRAP1
IGFBP4	2.72929811582357e-81	0.858983889824689	0.666	0.403	5.09478079280786e-77	0	IGFBP4
RNF114	3.64407115706017e-81	0.900016846206926	0.542	0.291	6.80238762888422e-77	0	RNF114
HLF	4.14123311870525e-81	-1.98393344713694	0.318	0.506	7.73043986268709e-77	0	HLF
SDPR	4.31257894554442e-81	-5.47404014269868	0.002	0.115	8.05029111764777e-77	0	SDPR
ACP5	5.52565779755452e-81	1.89432108093642	0.323	0.084	1.0314745410695e-76	0	ACP5
UGT2A1	6.23509876947197e-81	-4.70715567993338	0.002	0.112	1.16390588729733e-76	0	UGT2A1
RP11-490M8.1	8.45415663094658e-81	-2.68330297861481	0.04	0.208	1.5781374182988e-76	0	RP11-490M8.1
ESRRA	1.13363943164112e-80	0.937832760866263	0.566	0.322	2.11616472704447e-76	0	ESRRA
ZNRF3	1.19644160859152e-80	-2.06524146390638	0.05	0.23	2.23339755075779e-76	0	ZNRF3
HSP90B1	1.44325109669842e-80	0.880454481434584	0.735	0.467	2.69411682220694e-76	0	HSP90B1
ACSM3	1.58623596498352e-80	-2.68425101567511	0.047	0.223	2.96102667583474e-76	0	ACSM3
CCS	2.23530923889385e-80	0.681685933357341	0.666	0.426	4.17265175624315e-76	0	CCS
TANK	2.37157658357063e-80	-2.26528618846551	0.076	0.276	4.4270220085513e-76	0	TANK
COPRS	4.55625052262243e-80	0.560450088231179	0.762	0.527	8.5051528505793e-76	0	COPRS
NMT2	5.69337217457115e-80	0.814502251277297	0.556	0.294	1.0627817838272e-75	0	NMT2
FBXO6	5.70680813797593e-80	1.29414887055271	0.371	0.124	1.06528987511597e-75	0	FBXO6
NUBPL	6.58286284869844e-80	-2.48554515541178	0.064	0.255	1.22882300796654e-75	0	NUBPL
FGB	6.59449903251682e-80	0.55018569984024	0.929	0.686	1.23099513439991e-75	0	FGB
PGP	6.62802864944621e-80	1.18596037922766	0.498	0.248	1.23725410799212e-75	0	PGP
SLC12A5	1.00710647461945e-79	-2.48831137361329	0.045	0.217	1.87996565617213e-75	0	SLC12A5
RP11-539L10.3	1.06226697965553e-79	-2.40560590605389	0.066	0.255	1.98293377092298e-75	0	RP11-539L10.3
PTMS	1.25233049470108e-79	0.462880321547279	0.939	0.818	2.33772533445851e-75	0	PTMS
MAFB	2.10392152819603e-79	2.59345790940397	0.253	0.036	3.92739031668352e-75	0	MAFB
HAL	2.73415615893004e-79	1.93209812328212	0.267	0.046	5.1038493018747e-75	0	HAL
ICA1	3.37748967363975e-79	1.35734803980363	0.354	0.108	6.30475997378333e-75	0	ICA1
MED29	3.45140043507042e-79	0.797390233075769	0.582	0.347	6.44272919214595e-75	0	MED29
NET1	3.46976050577081e-79	1.91642136719461	0.361	0.123	6.47700193612237e-75	0	NET1
PPP2CB	4.79330929055897e-79	1.18989445432219	0.517	0.284	8.94767045268644e-75	0	PPP2CB
PECR	5.26523350604674e-79	-2.00532109693126	0.15	0.379	9.82861138573744e-75	0	PECR
IGF2BP1	5.31783147238987e-79	-4.28721287991376	0.003	0.115	9.92679600951018e-75	0	IGF2BP1
LSM3	6.10241101722006e-79	-1.35109520454624	0.585	0.691	1.13913706458447e-74	0	LSM3
SERPINF2	6.1422854110152e-79	0.963092545745148	0.671	0.422	1.14658041767421e-74	0	SERPINF2
PCYT2	6.77487877108778e-79	-1.30156941395033	0.648	0.714	1.26466662019896e-74	0	PCYT2
AHNAK	7.55653098730189e-79	0.722447459978507	0.725	0.487	1.41057763939964e-74	0	AHNAK
DISC1	1.17356676463564e-78	-3.26524167603163	0.005	0.12	2.19069707954534e-74	0	DISC1
BRD4	1.18363144434575e-78	1.34532554819467	0.479	0.24	2.20948481716021e-74	0	BRD4
FMO3	2.05728749659886e-78	-1.66718108503705	0.489	0.625	3.8403385699011e-74	0	FMO3
PDCD5	2.22063239202255e-78	0.386809321023189	0.89	0.705	4.1452544861885e-74	0	PDCD5
PPP1R14B	2.22523531637953e-78	1.16452392910008	0.548	0.319	4.15384676508568e-74	0	PPP1R14B
GPT2	2.2475394214874e-78	1.27540505606817	0.532	0.301	4.19548183809053e-74	0	GPT2
SIL1	2.68390074447755e-78	1.08719732126834	0.545	0.307	5.01003751971624e-74	0	SIL1
MAML3	4.08861643747754e-78	-2.65576191124026	0.028	0.179	7.63222030383932e-74	0	MAML3
PRRT3-AS1	5.2296587759906e-78	-2.64555941934405	0.036	0.197	9.76220403714165e-74	0	PRRT3-AS1
CNGA1	5.31612833527372e-78	2.21814894381539	0.291	0.067	9.92361676345546e-74	0	CNGA1
ATP5D	6.27314705121486e-78	0.556382069373074	0.848	0.658	1.17100836005028e-73	0	ATP5D
JTB	6.39045584844695e-78	0.505692627064443	0.905	0.705	1.19290639322959e-73	0	JTB
AR	7.49271118867246e-78	0.961167178677877	0.644	0.403	1.39866439758949e-73	0	AR
RP11-660L16.2	7.67478264962652e-78	-2.49470405477813	0.061	0.243	1.43265167720578e-73	0	RP11-660L16.2
CDC42SE1	1.24971702818657e-77	1.61635775896859	0.339	0.103	2.33284677651587e-73	0	CDC42SE1
WNK3	1.32927064998959e-77	1.13992931644522	0.475	0.231	2.48134952233556e-73	0	WNK3
RBM42	1.97681616508339e-77	0.667294299716986	0.659	0.41	3.69012273536116e-73	0	RBM42
CMC1	3.72865328311218e-77	-1.53096469757505	0.489	0.617	6.96027708358551e-73	0	CMC1
KARS	4.54448104208988e-77	-2.34546057183789	0.126	0.345	8.48318276126919e-73	0	KARS
RAB11FIP1	4.71362632048892e-77	1.77866784280841	0.355	0.122	8.79892625245666e-73	0	RAB11FIP1
ACADSB	5.36339050445242e-77	0.797620044552786	0.675	0.445	1.00118410546613e-72	0	ACADSB
KBTBD3	6.28556839512184e-77	-2.95461573145597	0.023	0.167	1.17332705231739e-72	0	KBTBD3
DDAH1	8.48187946541377e-77	1.59629913748942	0.383	0.146	1.58331243980879e-72	0	DDAH1
SPTBN1	1.5130135740425e-76	0.985938272136464	0.677	0.416	2.82434243866513e-72	0	SPTBN1
CLDN7	2.00764001775657e-76	1.10180586857954	0.413	0.157	3.74766162114619e-72	0	CLDN7
PSMG1	2.78437435658609e-76	0.895927347487997	0.483	0.23	5.19759161143925e-72	0	PSMG1
APOC2	3.79448807952448e-76	0.617925553518535	0.829	0.593	7.08317089804834e-72	0	APOC2
COMMD7	4.64813809317053e-76	0.906055510851884	0.46	0.204	8.67667937852143e-72	0	COMMD7
C14orf2	5.42546708800083e-76	-0.96212668604895	0.787	0.758	1.01277194131712e-71	0	C14orf2
C9orf152	6.99696781889985e-76	-3.63088471951422	0.01	0.131	1.30612398275404e-71	0	C9orf152
RP11-809O17.1	7.94730817537081e-76	-3.66924063455183	0.008	0.126	1.48352401709647e-71	0	RP11-809O17.1
TAF9	8.11433909292809e-76	-1.85789086158684	0.281	0.498	1.51470367847689e-71	0	TAF9
PAH	9.80648979655267e-76	-1.19289905238938	0.706	0.704	1.83057745032249e-71	0	PAH
GOT1	1.00878288480531e-75	0.694751793360384	0.592	0.326	1.88309501106607e-71	0	GOT1
MRPL34	1.27251234981726e-75	-1.4531436686401	0.49	0.633	2.37539880340387e-71	0	MRPL34
REG3A	1.83691220876575e-75	-2.44114688183967	0.007	0.122	3.42896402010302e-71	0	REG3A
CDHR5	2.44760945636436e-75	0.814638165642194	0.701	0.447	4.56895257219534e-71	0	CDHR5
EGLN2	2.75168768344956e-75	1.08440044005165	0.447	0.199	5.13657539869529e-71	0	EGLN2
RALY	2.76312888980188e-75	0.705667007155237	0.652	0.413	5.15793269859318e-71	0	RALY
BRK1	4.1002034720581e-75	-1.00823078309313	0.742	0.756	7.65384982129086e-71	0	BRK1
FBXO17	4.37414263230178e-75	1.60316051124593	0.345	0.111	8.16521205171774e-71	0	FBXO17
NDUFB4	4.39289907512874e-75	0.297077433772813	0.942	0.831	8.20022470354283e-71	0	NDUFB4
SYCE1L	4.89749791926472e-75	-3.7587333541693	0.004	0.113	9.14215936589146e-71	0	SYCE1L
WBP2	4.97092440343899e-75	-1.65455129139296	0.355	0.553	9.27922458389956e-71	0	WBP2
PRR5L	5.90589332775889e-75	-3.32798549545511	0.003	0.11	1.10245310749275e-70	0	PRR5L
SMPDL3A	5.9158566852922e-75	-1.87737872384857	0.085	0.283	1.1043129674435e-70	0	SMPDL3A
PMVK	6.06108934989807e-75	0.454080530384156	0.812	0.603	1.13142354894547e-70	0	PMVK
ZBTB16	6.37694994736306e-75	1.4803455617088	0.413	0.173	1.19038524667426e-70	0	ZBTB16
C6orf223	8.72605758387755e-75	-3.21464024251997	0.009	0.127	1.62889316918242e-70	0	C6orf223
F2	1.12687108823694e-74	0.644529695530796	0.908	0.618	2.1035302604119e-70	0	F2
ECHDC3	2.05099114326823e-74	2.12364917411877	0.23	0.029	3.8285851671388e-70	0	ECHDC3
CD47	2.38837985220383e-74	1.17032049164595	0.451	0.204	4.45838867010889e-70	0	CD47
MDH2	2.52720039787377e-74	-0.984944438103857	0.82	0.81	4.71752498271096e-70	0	MDH2
CTC-498J12.1	3.24013742477626e-74	-4.02349827767167	0.005	0.113	6.04836453082985e-70	0	CTC-498J12.1
ZNF706	4.1876385838729e-74	-1.40878588508599	0.535	0.647	7.81706494451554e-70	0	ZNF706
RHOB	4.85256633638762e-74	0.695017637381619	0.848	0.619	9.05828558013477e-70	0	RHOB
CCNB1IP1	1.43495721364859e-73	-1.89730829443068	0.191	0.409	2.67863463071782e-69	0	CCNB1IP1
TGFBI	1.45925864376464e-73	1.56809139929386	0.391	0.155	2.72399811031546e-69	0	TGFBI
ARF4-AS1	1.46023086369758e-73	-2.20105478566559	0.059	0.235	2.72581295326427e-69	0	ARF4-AS1
PSMB9	1.53835614870395e-73	0.612198655315975	0.558	0.286	2.87164942278567e-69	0	PSMB9
AK6	2.56627584600803e-73	-2.32159206943518	0.107	0.311	4.79046712174319e-69	0	AK6
SECTM1	3.25073427518989e-73	1.9172618059627	0.256	0.045	6.06814567149696e-69	0	SECTM1
MTERF4	5.18660198251643e-73	-2.06293939525732	0.061	0.24	9.68182992076342e-69	0	MTERF4
ACSL3	6.68468743132422e-73	-1.56958134263134	0.076	0.266	1.24783060280529e-68	0	ACSL3
CASC10	6.89535748911735e-73	1.44267571193658	0.349	0.116	1.28715638249353e-68	0	CASC10
YIPF3	7.01753574923743e-73	0.870904482573553	0.617	0.393	1.30996339831015e-68	0	YIPF3
SLC39A4	8.22060279459194e-73	1.26838881016745	0.351	0.111	1.53453992366648e-68	0	SLC39A4
COX7A2L	9.69490875530134e-73	0.487622969102136	0.838	0.644	1.8097486173521e-68	0	COX7A2L
MTRF1L	1.10708199269735e-72	-1.68116065432013	0.061	0.24	2.06658995576815e-68	0	MTRF1L
EBAG9	1.20955143881794e-72	-1.81752045928916	0.138	0.352	2.25786967084144e-68	0	EBAG9
GDI2	1.32941189482239e-72	0.665756668254442	0.594	0.348	2.48161318406496e-68	0	GDI2
SUPT4H1	1.41049353273436e-72	-1.18165632105299	0.662	0.713	2.63296827755523e-68	0	SUPT4H1
LTV1	1.41549430745438e-72	-2.58911012552366	0.039	0.196	2.64230322372509e-68	0	LTV1
BSG	1.64231660146137e-72	0.940604014944199	0.569	0.337	3.06571239994795e-68	0	BSG
RELN	1.77935896970389e-72	-3.01349182002627	0.002	0.104	3.32152938874625e-68	0	RELN
HMGN3	2.25184989810961e-72	-1.49133319627978	0.407	0.58	4.20352820480121e-68	0	HMGN3
SFXN5	2.7563545802553e-72	1.68382860959856	0.397	0.171	5.14528709496257e-68	0	SFXN5
ITGB1	2.81484702558727e-72	0.880547083038656	0.691	0.438	5.25447494266376e-68	0	ITGB1
COA3	3.29738075635573e-72	-0.824853344344655	0.832	0.806	6.15522065788924e-68	0	COA3
POLE4	3.44543448064651e-72	-1.53157877439634	0.444	0.591	6.43159254502285e-68	0	POLE4
UGT2B7	4.60595957393388e-72	-1.36033580006538	0.199	0.428	8.59794473666238e-68	0	UGT2B7
CASC9	4.7642203413156e-72	-3.79731426189213	0.005	0.11	8.89337011113382e-68	0	CASC9
GALM	6.64916113963126e-72	0.99553145532481	0.398	0.161	1.24119890993497e-67	0	GALM
CFB	7.6668344519097e-72	1.10664644755593	0.529	0.288	1.43116798713798e-67	0	CFB
TIMM50	7.98161282299443e-72	0.711029011777387	0.551	0.307	1.48992766566837e-67	0	TIMM50
LINC01549	1.01834104205333e-71	-4.18062315145695	0.008	0.119	1.90093722320096e-67	0	LINC01549
SLC22A1	1.38777491785068e-71	2.69536892793193	0.229	0.033	2.59055943915187e-67	0	SLC22A1
SERPINC1	1.52729053252463e-71	0.571400160431406	0.986	0.855	2.85099323706373e-67	0	SERPINC1
TMEM18	1.60280434311112e-71	1.81858193132933	0.251	0.044	2.99195486728552e-67	0	TMEM18
PALMD	1.75992668007132e-71	0.987265979877721	0.39	0.149	3.28525513368914e-67	0	PALMD
RP11-130L8.2	2.24371372052994e-71	-2.41538585191105	0.045	0.204	4.18834040211324e-67	0	RP11-130L8.2
SLC39A5	2.4161459448532e-71	0.921346544266018	0.617	0.383	4.51021963525746e-67	0	SLC39A5
ACE2	2.76885645790492e-71	-2.99897005428349	0.003	0.103	5.16862434997112e-67	0	ACE2
RPL5	3.17389586817652e-71	0.317370991045133	0.986	0.967	5.9247114171251e-67	0	RPL5
HIST1H2AE	3.60589440649749e-71	-1.77964894864448	0.295	0.491	6.73112308860887e-67	0	HIST1H2AE
NTPCR	3.65723745102976e-71	-1.91237217783972	0.141	0.355	6.82696514983725e-67	0	NTPCR
BCL7C	4.95445398059368e-71	0.868403543490887	0.437	0.192	9.24847924557423e-67	0	BCL7C
TPD52L1	5.25519723454582e-71	-2.32599716106601	0.066	0.245	9.80987667772668e-67	0	TPD52L1
SAR1B	7.04111451203677e-71	0.733756546219001	0.646	0.423	1.3143648459619e-66	0	SAR1B
DGAT2	9.12344027934952e-71	1.09854106246886	0.489	0.262	1.70307259694617e-66	0	DGAT2
PEPD	1.01907960475535e-70	0.511127566397457	0.736	0.502	1.90231589819681e-66	0	PEPD
ALDOA	1.07304112000784e-70	0.392123083197226	0.798	0.577	2.00304585871863e-66	0	ALDOA
PDIA5	1.27501104653005e-70	1.70164894615728	0.368	0.146	2.38006312055764e-66	0	PDIA5
NUGGC	1.5831621334645e-70	-3.09941811649144	0.013	0.133	2.95528875453819e-66	0	NUGGC
CCDC170	1.94108777629404e-70	-2.40270039973055	0.019	0.148	3.62342855200809e-66	0	CCDC170
MAP7D3	2.20055429248059e-70	1.34923559479756	0.256	0.047	4.10777469777352e-66	0	MAP7D3
USP10	2.35367388847681e-70	-2.3841118983635	0.036	0.187	4.39360304761966e-66	0	USP10
EBPL	3.1428520051833e-70	-1.77054633985987	0.241	0.446	5.86676183807566e-66	0	EBPL
TMEM64	4.58299954482499e-70	-1.80495873012455	0.13	0.332	8.5550852503248e-66	0	TMEM64
PPIL3	4.59530778516258e-70	-2.83130086118683	0.038	0.189	8.57806104256299e-66	0	PPIL3
A1BG	4.60388799505354e-70	0.591771755731299	0.914	0.639	8.59407772036644e-66	0	A1BG
RP11-297L17.2	4.84267931234224e-70	-2.22098614466645	0.053	0.219	9.03982947234926e-66	0	RP11-297L17.2
MRPS7	4.8533459165058e-70	-1.35576977438554	0.602	0.683	9.05974082234137e-66	0	MRPS7
KLF13	6.34533632057148e-70	1.21098816575233	0.467	0.241	1.18448393096108e-65	0	KLF13
SYCE1	6.75990240256646e-70	1.69224314137382	0.244	0.04	1.26187098148708e-65	0	SYCE1
PSMD12	6.93101872965497e-70	-1.9090783676038	0.285	0.498	1.29381326626469e-65	0	PSMD12
SCGN	9.1250956221624e-70	1.49664242652602	0.264	0.054	1.70338159978906e-65	0	SCGN
SNRPN	1.0050515263223e-69	-1.9270636704442	0.191	0.411	1.87612968418584e-65	0	SNRPN
RP11-178L8.7	1.0645986632031e-69	-3.37966982044452	0.008	0.118	1.98728632460122e-65	0	RP11-178L8.7
ZNF667-AS1	1.18931224981703e-69	-3.83230716830252	0.006	0.112	2.22008917673344e-65	0	ZNF667-AS1
RTN4RL2	1.19677143412959e-69	2.17545966569139	0.255	0.053	2.2340132360897e-65	0	RTN4RL2
TP53I13	1.44645605780251e-69	1.34006201978626	0.429	0.204	2.70009952309995e-65	0	TP53I13
MRPL21	1.49160580299643e-69	0.426301222387919	0.682	0.467	2.78438055245344e-65	0	MRPL21
MLF2	1.53934587455191e-69	0.529118494450687	0.714	0.497	2.87349694402604e-65	0	MLF2
GPNMB	1.55668486708375e-69	-2.52204549092894	0.032	0.176	2.90586364138524e-65	0	GPNMB
TMEM59	2.1277250160402e-69	0.582841507963817	0.859	0.606	3.97182428744224e-65	0	TMEM59
HTR2B	2.45704337839446e-69	-3.18732389910198	0.004	0.104	4.58656287444894e-65	0	HTR2B
CAMLG	2.57527388184945e-69	0.622237506941417	0.62	0.386	4.80726375524837e-65	0	CAMLG
ATP6AP1	3.19125990332586e-69	1.2441896982672	0.495	0.281	5.95712486153838e-65	0	ATP6AP1
TNFRSF19	3.5482774970137e-69	-4.30811344355743	0.001	0.094	6.62356960367546e-65	0	TNFRSF19
MRPL22	4.05760677506538e-69	0.524537928018771	0.721	0.511	7.57433456701455e-65	0	MRPL22
RBM3	5.90759962790976e-69	0.602113215126781	0.687	0.468	1.10277162254192e-64	0	RBM3
HIST1H2BD	5.94165381133796e-69	-1.77869087460848	0.309	0.503	1.10912851696246e-64	0	HIST1H2BD
TTC3	6.02407586524047e-69	1.29516542388559	0.427	0.203	1.12451424176444e-64	0	TTC3
NDFIP2	7.00070687953107e-69	-1.91292699212691	0.059	0.23	1.30682195320206e-64	0	NDFIP2
RPL3	7.95340101994354e-69	-0.405281856907277	0.989	0.991	1.48466136839286e-64	0	RPL3
INSIG2	8.42171424984196e-69	-1.91448163509446	0.068	0.245	1.572081399018e-64	0	INSIG2
MAGED2	8.94999311625613e-69	0.81375432162711	0.464	0.22	1.67069521501153e-64	0	MAGED2
RP11-390F4.3	1.01750515268073e-68	-2.6164899506217	0.014	0.132	1.89937686850912e-64	0	RP11-390F4.3
CTSF	1.81512000569586e-68	1.30135313302662	0.447	0.223	3.38828451463245e-64	0	CTSF
LECT2	2.10261753883611e-68	-1.98805836315177	0.15	0.347	3.92495615974537e-64	0	LECT2
CYB5B	2.46233456177511e-68	-1.96470503323613	0.139	0.346	4.5964399264656e-64	0	CYB5B
VAT1	3.05696096733703e-68	1.2978115718091	0.406	0.181	5.70642903772804e-64	0	VAT1
INTS10	3.12858925651734e-68	-2.33960685308992	0.06	0.229	5.84013756514093e-64	0	INTS10
CTSA	3.12941301949099e-68	0.931893136368918	0.659	0.428	5.84167528348384e-64	0	CTSA
MTFR1	3.2558550369989e-68	-1.98980477915682	0.166	0.382	6.07770459756585e-64	0	MTFR1
HMGB2	4.60171987093878e-68	-1.98194910765142	0.147	0.36	8.59003048308143e-64	0	HMGB2
RER1	4.68148257212546e-68	0.844391771389039	0.58	0.372	8.73892351738659e-64	0	RER1
TMSB4X	5.43518819200498e-68	-0.256033277348213	0.851	0.63	1.01458657980157e-63	0	TMSB4X
MSRB1	6.27235756722372e-68	-1.5965336776781	0.369	0.547	1.17086098707365e-63	0	MSRB1
CSRP1	6.38954949421261e-68	1.62569253011522	0.267	0.06	1.19273720408467e-63	0	CSRP1
EFR3A	6.57350618673839e-68	-1.88761548418469	0.144	0.354	1.22707639987845e-63	0	EFR3A
SAT1	6.61633508706178e-68	-1.61886776578044	0.682	0.717	1.23507127070182e-63	0	SAT1
CDC42BPA	6.77066565427432e-68	-1.99938387523353	0.07	0.247	1.26388015768339e-63	0	CDC42BPA
ATRAID	7.22290527038325e-68	0.579434142354747	0.772	0.549	1.34829972682244e-63	0	ATRAID
CYFIP2	8.08012808153049e-68	2.40941112823227	0.227	0.037	1.5083175089793e-63	0	CYFIP2
IFI16	8.91561969457986e-68	-3.76558740842945	0.002	0.097	1.66427872838722e-63	0	IFI16
RP11-468N14.13	8.96256877037452e-68	-3.28427007416384	0.006	0.108	1.67304271236581e-63	0	RP11-468N14.13
VAMP5	9.57827284081125e-68	0.535915156172497	0.833	0.652	1.78797619119424e-63	0	VAMP5
RP5-827C21.4	1.11821682696548e-67	-1.9052762083911	0.072	0.25	2.08737535089646e-63	0	RP5-827C21.4
ENY2	1.13386177847996e-67	-0.984508498331164	0.774	0.763	2.11657978188854e-63	0	ENY2
MT1H	1.18472855087433e-67	-3.06548883825423	0.04	0.187	2.21153278591711e-63	0	MT1H
C11orf71	1.55553710522203e-67	-1.87034309784984	0.169	0.38	2.90372111431796e-63	0	C11orf71
PSMD8	1.83543245088685e-67	0.414719155938422	0.878	0.706	3.42620175607049e-63	0	PSMD8
PSMB6	2.24896540664157e-67	0.519278471109251	0.777	0.573	4.19814372457783e-63	0	PSMB6
GLRX5	2.33632860227333e-67	0.709963162888197	0.597	0.379	4.36122460186362e-63	0	GLRX5
GGPS1	2.93626774898799e-67	-2.19932004799049	0.056	0.22	5.48113100703587e-63	0	GGPS1
RPS18	3.79040951731723e-67	0.279249667991537	0.998	0.998	7.07555744597607e-63	0	RPS18
RHOC	4.02518900221789e-67	0.460274391428027	0.713	0.468	7.51382031044014e-63	0	RHOC
RABEPK	4.3471215465648e-67	-1.71504402615137	0.248	0.467	8.11477179097251e-63	0	RABEPK
PACSIN2	4.55208634081966e-67	-2.00511203343515	0.057	0.223	8.49737957240805e-63	0	PACSIN2
APH1A	4.73762485976357e-67	0.843630836061023	0.583	0.366	8.84372432572065e-63	0	APH1A
FGL1	5.33734188851143e-67	-1.7437621496245	0.387	0.561	9.96321610328429e-63	0	FGL1
CALM1	5.4758107295329e-67	0.392040188024242	0.742	0.512	1.02216958888191e-62	0	CALM1
NDUFS3	7.08511695588629e-67	0.453791382558622	0.739	0.536	1.32257878215529e-62	0	NDUFS3
RFNG	9.39712731597763e-67	1.19015134876193	0.463	0.245	1.75416175607354e-62	0	RFNG
TP53INP2	9.4900930992285e-67	2.02608097730743	0.231	0.041	1.77151567883298e-62	0	TP53INP2
EEF1D	1.14140410170282e-66	0.354810235299378	0.96	0.885	2.13065903664865e-62	0	EEF1D
EIF3H	1.70171065481692e-66	-0.926071220331173	0.769	0.766	3.17658327934674e-62	0	EIF3H
MCUR1	2.00722950483144e-66	-1.71648549217786	0.311	0.505	3.74689531666884e-62	0	MCUR1
TMED2	2.41405218076722e-66	0.57862440002207	0.756	0.526	4.50631120583816e-62	0	TMED2
ASF1A	3.11677284799344e-66	-2.52661203203867	0.059	0.224	5.81807987534935e-62	0	ASF1A
C5orf24	3.69533064759149e-66	0.729916213747483	0.573	0.366	6.89807371985903e-62	0	C5orf24
CASP4	3.73718467313442e-66	-2.55369668929656	0.04	0.187	6.97620262934002e-62	0	CASP4
RP11-161D15.1	4.03374727449853e-66	-5.36255722476374	0.001	0.09	7.5297960373064e-62	0	RP11-161D15.1
DCAF10	4.15657200123511e-66	1.24767666176471	0.428	0.215	7.75907295470559e-62	0	DCAF10
RP11-1060J15.4	4.26797589689074e-66	-2.37234547528531	0.044	0.197	7.96703060672595e-62	0	RP11-1060J15.4
TMEM179B	4.6773970181986e-66	0.763768818250285	0.653	0.448	8.73129701387133e-62	0	TMEM179B
RP11-410L14.2	5.73133284767659e-66	-2.69710213621766	0.018	0.14	1.06986790267579e-61	0	RP11-410L14.2
ADCK3	1.01107567127905e-65	-1.753211793922	0.149	0.359	1.8873749555766e-61	0	ADCK3
HIST1H4H	1.14843999086306e-65	-2.32872445892259	0.033	0.173	2.14379293094407e-61	0	HIST1H4H
ANPEP	1.15607253587321e-65	1.35913022640089	0.458	0.246	2.15804060271452e-61	0	ANPEP
GRINA	1.30117506169599e-65	0.795259363105066	0.626	0.412	2.4289034876679e-61	0	GRINA
SEC61B	1.33179197797019e-65	-0.528849986145965	0.948	0.888	2.48605608527695e-61	0	SEC61B
CRIM1	1.34099985833921e-65	-1.55299048557083	0.06	0.226	2.5032444355618e-61	0	CRIM1
RP11-295G20.2	1.38371502255812e-65	-2.08127175965328	0.112	0.302	2.58298083260924e-61	0	RP11-295G20.2
ZNF385A	1.4039510444883e-65	-4.44048149663238	0.006	0.106	2.62075541474631e-61	0	ZNF385A
RDH16	1.48341192893077e-65	1.23440975648386	0.439	0.216	2.76908504773506e-61	0	RDH16
MPC2	1.52259796359265e-65	-0.440446117128229	0.967	0.949	2.84223361863839e-61	0	MPC2
UBE2M	1.79170964570714e-65	1.37146363152866	0.426	0.213	3.34458439564151e-61	0	UBE2M
PHACTR2	1.93052509460218e-65	-2.13094927992555	0.075	0.249	3.60371119409389e-61	0	PHACTR2
SF3B2	2.71416128581132e-65	0.615047777555531	0.629	0.408	5.066524872224e-61	0	SF3B2
CNTNAP2	3.32113231273517e-65	-4.85949422323063	0.001	0.088	6.19955768818274e-61	0	CNTNAP2
DNAJA1	4.11008378286169e-65	-1.68906853689582	0.445	0.612	7.67229339746792e-61	0	DNAJA1
RNF217	4.29368299101977e-65	-1.41667513567214	0.053	0.215	8.01501803933661e-61	0	RNF217
HADHA	5.94983422764797e-65	0.600872040154129	0.676	0.459	1.11065555527505e-60	0	HADHA
HS3ST3B1	6.2629176342489e-65	-1.77264818538616	0.061	0.227	1.16909883478524e-60	0	HS3ST3B1
TM7SF2	6.53586133978938e-65	0.706555170553463	0.775	0.531	1.22004923629848e-60	0	TM7SF2
NAGLU	6.84194466400042e-65	1.72679057190949	0.348	0.142	1.27718581042896e-60	0	NAGLU
MT-CYB	1.01409013843097e-64	-0.710281334474766	1	0.933	1.89300206140909e-60	0	MT-CYB
HSBP1	1.07432814099218e-64	-1.45791732497931	0.459	0.599	2.0054483407901e-60	0	HSBP1
R3HDM2	1.11000264573883e-64	1.37442269381652	0.344	0.128	2.07204193880068e-60	0	R3HDM2
MTRNR2L12	1.44306649944286e-64	-1.3874142733715	0.068	0.242	2.69377223450999e-60	0	MTRNR2L12
SH2D4A	1.5509641500012e-64	-1.8882146772518	0.073	0.248	2.89518477880725e-60	0	SH2D4A
ANKRA2	2.00403054593306e-64	-2.27427963156581	0.05	0.205	3.74092382009325e-60	0	ANKRA2
NDUFS2	2.11441957877241e-64	0.418981921867008	0.833	0.653	3.94698702769446e-60	0	NDUFS2
CREB3L3	2.41374073071011e-64	2.27420727471784	0.259	0.066	4.50572982201656e-60	0	CREB3L3
RP11-115C10.1	2.77360767761184e-64	1.32534258626141	0.252	0.052	5.17749345179803e-60	0	RP11-115C10.1
CLN3	3.51698691806301e-64	1.42359366779843	0.381	0.168	6.56515947994822e-60	0	CLN3
FRG1	3.62501416598071e-64	-1.86680999776444	0.12	0.321	6.76681394363619e-60	0	FRG1
CHURC1	5.78765216721123e-64	0.465285076534331	0.665	0.451	1.08038103005332e-59	0	CHURC1
WDR20	6.74874492840777e-64	-2.50011716280511	0.027	0.158	1.25978821578588e-59	0	WDR20
EHHADH	1.11076110807345e-63	-1.54537355609377	0.218	0.422	2.0734577604407e-59	0	EHHADH
PSMA2	1.14296279215109e-63	-1.18661851824146	0.69	0.739	2.13356864410844e-59	0	PSMA2
SVBP	1.35414710997463e-63	-2.0340094948299	0.099	0.283	2.52778641018964e-59	0	SVBP
VTI1B	1.50144512429745e-63	0.630542431081894	0.545	0.319	2.80274761352605e-59	0	VTI1B
ABHD12	1.8263061358107e-63	0.97306525036147	0.448	0.23	3.40916566371784e-59	0	ABHD12
ACHE	1.83483711443504e-63	2.83184968608914	0.208	0.032	3.42509044151588e-59	0	ACHE
FAM73A	1.90329883378437e-63	2.42036583287968	0.252	0.063	3.55288793302528e-59	0	FAM73A
SYNE4	2.09846159085291e-63	1.19986674144851	0.323	0.111	3.91719825164512e-59	0	SYNE4
ACSM2B	2.32270506934591e-63	0.718199271311194	0.747	0.496	4.33579355294801e-59	0	ACSM2B
ABAT	2.46018445197946e-63	-1.64315666405919	0.216	0.422	4.59242631651007e-59	0	ABAT
MLXIPL	2.65675304051283e-63	0.830935785505986	0.667	0.422	4.9593609007253e-59	0	MLXIPL
HIST1H4C	4.57856746778654e-63	1.18225471591322	0.574	0.35	8.54681189211713e-59	0	HIST1H4C
EGLN1	4.86521547664174e-63	-1.83730459560203	0.124	0.315	9.08189773024714e-59	0	EGLN1
LIMS1	5.17119429562086e-63	-1.87590780745474	0.089	0.268	9.65306839163545e-59	0	LIMS1
SAP30L	5.24354694129392e-63	1.55818172927812	0.358	0.155	9.78812907531335e-59	0	SAP30L
ISCU	5.2550684509122e-63	-1.62440833985503	0.378	0.552	9.8096362773178e-59	0	ISCU
DHRS1	5.32518995112879e-63	0.836189225417447	0.477	0.257	9.94053208177211e-59	0	DHRS1
ZNF503	5.58444921382874e-63	-1.99297772514697	0.055	0.212	1.04244913474541e-58	0	ZNF503
DLAT	5.63356848617317e-63	-2.21140956326708	0.044	0.192	1.05161822931395e-58	0	DLAT
SGK223	7.06832756287041e-63	-3.40331750817556	0.009	0.111	1.31944470616102e-58	0	SGK223
MRPS28	8.65380458005708e-63	-1.71803151475273	0.154	0.359	1.61540570095926e-58	0	MRPS28
CERS2	9.74454886290855e-63	0.667893482516837	0.713	0.473	1.81901493623914e-58	0	CERS2
TNFSF10	1.12972200480823e-62	1.22391557307428	0.453	0.234	2.10885206637552e-58	0	TNFSF10
RP11-11N9.4	1.17159729678876e-62	-3.04979132077849	0.01	0.113	2.18702067391558e-58	0	RP11-11N9.4
RABGGTB	1.26105342249275e-62	-1.97458719583975	0.167	0.37	2.35400842376722e-58	0	RABGGTB
C8B	1.4656956483362e-62	1.66999940344437	0.324	0.12	2.73601406674918e-58	0	C8B
NUDT14	1.50063673029563e-62	1.23709539493203	0.377	0.167	2.80123858444286e-58	0	NUDT14
PKM	1.7619978443892e-62	1.11160083058503	0.283	0.073	3.28912137612133e-58	0	PKM
PDHX	1.79253818053565e-62	-2.19610798030415	0.089	0.268	3.34613102160589e-58	0	PDHX
PRADC1	2.22681636903441e-62	0.621854051154535	0.613	0.401	4.15679811607654e-58	0	PRADC1
UGDH	3.19724450232851e-62	-1.66243120483036	0.393	0.556	5.96829631249663e-58	0	UGDH
CYP1A1	3.2102575062649e-62	-3.14596248031285	0.005	0.099	5.99258768694468e-58	0	CYP1A1
UBXN1	3.38112847321686e-62	0.476530438168211	0.77	0.579	6.3115525209539e-58	0	UBXN1
NMRK1	3.92094683573023e-62	-1.93406716639092	0.104	0.291	7.31923145825763e-58	0	NMRK1
CAHM	4.08333059454986e-62	-3.41692321842037	0.01	0.113	7.62235322084623e-58	0	CAHM
PHF5A	4.76080424963032e-62	-1.86880754453631	0.114	0.307	8.88699329278491e-58	0	PHF5A
MMAB	5.29831280655886e-62	-1.6860009472995	0.335	0.517	9.89036051600343e-58	0	MMAB
LINC01139	5.67177745272094e-62	-4.74215941385634	0.002	0.089	1.05875069709942e-57	0	LINC01139
ANKRD17	6.53361060661569e-62	-1.71502324871271	0.112	0.3	1.21962909193695e-57	0	ANKRD17
THAP7-AS1	6.74842503974044e-62	-2.13150231552704	0.055	0.209	1.25972850216835e-57	0	THAP7-AS1
ITGA2	8.19377029663102e-62	-3.28035356528113	0.002	0.088	1.52953110127211e-57	0	ITGA2
ARID4B	8.35338926433831e-62	-1.54151779638594	0.11	0.303	1.55932717397403e-57	0	ARID4B
BAG2	9.32393592467958e-62	-1.93728843787899	0.143	0.341	1.74049911905994e-57	0	BAG2
SPEG	9.95696049758345e-62	-4.12690159980513	0.004	0.095	1.8586658160839e-57	0	SPEG
EIF3G	1.02345629632435e-61	0.403406581536768	0.718	0.509	1.91048586834866e-57	0	EIF3G
LINC01186	1.04517694664612e-61	-2.87438662918715	0.02	0.137	1.95103180630432e-57	0	LINC01186
NDUFB6	1.13509580579107e-61	-1.10567384663755	0.667	0.71	2.11888334067019e-57	0	NDUFB6
RPS15A	1.4329569852684e-61	0.221390673729408	0.994	0.99	2.67490080440053e-57	0	RPS15A
CTD-3138B18.5	1.80651245035815e-61	-2.09406687540829	0.045	0.192	3.37221679108357e-57	0	CTD-3138B18.5
ALAS1	1.81768297190345e-61	-1.79396857434486	0.385	0.557	3.39306880365217e-57	0	ALAS1
MEX3A	1.86558191402552e-61	-3.20763235257747	0.007	0.104	3.48248175891144e-57	0	MEX3A
RTP3	1.91231140207531e-61	0.891838692486477	0.345	0.125	3.56971169425399e-57	0	RTP3
SMIM12	1.95890899761279e-61	0.76265685921965	0.571	0.371	3.6566954258438e-57	0	SMIM12
ASGR2	2.23736394373668e-61	0.767997645581463	0.652	0.446	4.17648727377326e-57	0	ASGR2
RMND5B	2.32506762432598e-61	1.12224505548755	0.347	0.134	4.34020373432931e-57	0	RMND5B
DPYS	2.36393562292576e-61	0.501416085100001	0.613	0.385	4.41275862731551e-57	0	DPYS
NIFK	2.81510911628887e-61	-1.95036068809111	0.126	0.32	5.25496418737643e-57	0	NIFK
HGSNAT	2.92904860415364e-61	1.81182366571465	0.332	0.13	5.4676550293736e-57	0	HGSNAT
NEDD4	2.96141608694738e-61	-1.57816073171598	0.066	0.231	5.52807540950468e-57	0	NEDD4
MT-ND3	3.49961386069256e-61	-0.692054389236583	0.996	0.907	6.5327291937548e-57	0	MT-ND3
RP11-385F7.1	4.06942657052928e-61	-2.25434555647931	0.029	0.157	7.59639857920701e-57	0	RP11-385F7.1
MRPS23	4.19188952490831e-61	-1.70561684682612	0.371	0.535	7.82500017614634e-57	0	MRPS23
SLC25A39	6.0200889411833e-61	0.454144478969876	0.666	0.46	1.12377000265069e-56	0	SLC25A39
KLF7	8.83604874235597e-61	-4.2415823789665	0.003	0.089	1.64942521873559e-56	0	KLF7
DTD2	1.11760677227387e-60	-2.1563544369526	0.033	0.166	2.08623656180363e-56	0	DTD2
MRPL24	1.16891246489336e-60	0.414488615578822	0.854	0.674	2.18200889821644e-56	0	MRPL24
NPC1L1	1.18937748574e-60	-1.59524171846688	0.007	0.102	2.22021095263085e-56	0	NPC1L1
RARRES2	1.23631889179551e-60	0.471386718552198	0.983	0.817	2.30783647531468e-56	0	RARRES2
ACTG1	1.27009314895783e-60	-0.914000239207974	0.788	0.793	2.37088288115958e-56	0	ACTG1
PPP1R27	1.5720224827109e-60	-3.66991172880543	0.007	0.103	2.93449436847643e-56	0	PPP1R27
ZNF226	2.01665161333552e-60	-1.87930746830688	0.082	0.254	3.76448356661341e-56	0	ZNF226
AC004862.6	2.04786691508594e-60	-5.41249677676886	0.001	0.082	3.82275317039092e-56	0	AC004862.6
CCDC71L	2.67898251611895e-60	2.50684100934271	0.236	0.055	5.00085666283924e-56	0	CCDC71L
TAF10	2.88052420636358e-60	1.17953781252555	0.408	0.206	5.37707453601889e-56	0	TAF10
ZNF814	2.92841287748919e-60	-4.16961958710207	0.004	0.092	5.46646831840907e-56	0	ZNF814
TSNAX	3.31958571100124e-60	-2.07350478197588	0.086	0.258	6.19667064672602e-56	0	TSNAX
GALK1	3.5569400252007e-60	0.428468309898951	0.868	0.696	6.63973994504215e-56	0	GALK1
TMEM192	3.62998082901801e-60	-1.47326213034143	0.089	0.266	6.77608521352793e-56	0	TMEM192
CSRP2	3.81578755310114e-60	0.459145857268906	0.562	0.325	7.1229306253739e-56	0	CSRP2
EIF4B	4.67196549373518e-60	0.534612669706179	0.768	0.551	8.72115798715545e-56	0	EIF4B
AKT1S1	4.70734328399524e-60	-1.71477253218622	0.141	0.336	8.78719770823391e-56	0	AKT1S1
CETN3	5.12141897206992e-60	-2.35590682071936	0.048	0.194	9.56015279516293e-56	0	CETN3
SIRT7	5.75758521374254e-60	-1.62412829632597	0.169	0.372	1.07476843184932e-55	0	SIRT7
EMC2	5.77092829314874e-60	-2.12476072377642	0.096	0.273	1.07725918448207e-55	0	EMC2
OSGIN1	5.97135190012381e-60	-1.51075559677754	0.385	0.544	1.11467225919611e-55	0	OSGIN1
CALR	6.44549564482827e-60	0.634732919442015	0.737	0.498	1.20318067202009e-55	0	CALR
TMEM167A	7.6952915488045e-60	-1.57240829681638	0.217	0.418	1.43648007341534e-55	0	TMEM167A
CDC14B	7.7463841117817e-60	-1.78131184638015	0.051	0.201	1.44601752214629e-55	0	CDC14B
LGALS8	8.35873041862406e-60	-1.70977439172137	0.07	0.236	1.56032420724455e-55	0	LGALS8
DUSP6	9.20593249987543e-60	-2.50200174818458	0.026	0.148	1.71847141975175e-55	0	DUSP6
NPL	1.17333036612998e-59	-3.3591007567993	0.018	0.13	2.19025579445483e-55	0	NPL
DGCR6L	1.29478206519098e-59	0.51882943576661	0.666	0.465	2.416969681092e-55	0	DGCR6L
MANF	1.61435852207878e-59	0.784898968438844	0.62	0.407	3.01352305316445e-55	0	MANF
MAD2L2	1.75908132262489e-59	0.748222405981599	0.435	0.211	3.28367710494388e-55	0	MAD2L2
SSFA2	2.90632215840166e-59	-1.73451030847548	0.061	0.217	5.42523157308837e-55	0	SSFA2
GNGT1	4.10451542399073e-59	-4.24649079990388	0.001	0.082	7.6618989419635e-55	0	GNGT1
ODC1	5.40917518679423e-59	-1.77442244139617	0.147	0.341	1.00973073211888e-54	0	ODC1
CBX8	5.87097705410438e-59	-3.01516549920438	0.01	0.11	1.09593528668966e-54	0	CBX8
UNK	6.07643453605863e-59	-1.71023295193798	0.084	0.256	1.13428803484606e-54	0	UNK
SPINK1	6.51520872227412e-59	-4.29033050235931	0.006	0.098	1.21619401218691e-54	0	SPINK1
TMEM223	7.06912472124489e-59	0.836134315392556	0.525	0.329	1.31959351171478e-54	0	TMEM223
AK2	7.26452642408618e-59	0.515273964264623	0.61	0.404	1.35606914758417e-54	0	AK2
POLDIP2	8.72523582331409e-59	0.398129929626603	0.708	0.494	1.62873977113804e-54	0	POLDIP2
TRAPPC2P1	9.92827154033463e-59	-1.9702888241195	0.06	0.213	1.85331044843427e-54	0	TRAPPC2P1
TMEM261	1.07616531753172e-58	-1.54255604852741	0.351	0.526	2.00887779823647e-54	0	TMEM261
FAM60A	1.11579558418792e-58	-2.94916139598971	0.011	0.112	2.08285561700359e-54	0	FAM60A
FAM50B	1.2456914544749e-58	-4.21200160833067	0.003	0.087	2.3253322380683e-54	0	FAM50B
UQCRC1	1.31615796324126e-58	0.437856031808876	0.845	0.667	2.45687206998245e-54	0	UQCRC1
RAC1	1.35783862186513e-58	0.329554492250369	0.888	0.736	2.53467735543564e-54	0	RAC1
MST1	1.44173276167351e-58	1.00932289701064	0.582	0.37	2.69128254621594e-54	0	MST1
CUTA	1.58327252186887e-58	0.432029045639792	0.909	0.704	2.95549481657261e-54	0	CUTA
KCNB1	1.64615036397421e-58	3.14059982799207	0.173	0.018	3.07286888443065e-54	0	KCNB1
ACTN4	1.77518241311781e-58	1.16217963770033	0.451	0.253	3.31373301056702e-54	0	ACTN4
DUT	2.07412217962639e-58	-1.59030252835064	0.372	0.537	3.87176387270858e-54	0	DUT
CTA-29F11.1	2.10121455524304e-58	-1.87731361787782	0.055	0.205	3.92233721027218e-54	0	CTA-29F11.1
LINC01588	2.19087198766721e-58	-2.55890374747153	0.022	0.139	4.08970073937839e-54	0	LINC01588
GCLM	2.37297172237022e-58	-1.66470665550617	0.306	0.497	4.42962631414849e-54	0	GCLM
FAM83G	2.43874383441878e-58	2.94439603612084	0.202	0.036	4.55240311570953e-54	0	FAM83G
ATP5J	2.94568270182771e-58	0.228345145826398	0.962	0.917	5.49870589950178e-54	0	ATP5J
GATM	3.01034206730969e-58	-1.06489322917875	0.858	0.828	5.619405537047e-54	0	GATM
CYP4A22	4.40210233853902e-58	2.13871716136168	0.276	0.09	8.21740443535079e-54	0	CYP4A22
ERAP2	5.15979339376439e-58	-1.9778397738966	0.021	0.136	9.63178632813999e-54	0	ERAP2
UROC1	6.16947070289541e-58	1.44750347058715	0.212	0.038	1.15165509610949e-53	0	UROC1
RP4-549L20.3	6.70945908349654e-58	-2.5867545984995	0.016	0.123	1.2524547271163e-53	0	RP4-549L20.3
PEX11B	7.05570668121013e-58	1.34774739491715	0.33	0.13	1.3170887661815e-53	0	PEX11B
MT-CO1	7.34692515269637e-58	0.448549736843019	1	0.983	1.37145051825383e-53	0	MT-CO1
KYNU	7.82740252091964e-58	-2.56800912459521	0.027	0.148	1.46114122858007e-53	0	KYNU
SERPINA11	8.43943725568419e-58	2.32565611394302	0.209	0.04	1.57538975251857e-53	0	SERPINA11
NDUFA5	8.49458410276904e-58	-1.44823283400375	0.526	0.635	1.5856840144639e-53	0	NDUFA5
EPHA1	1.02649787571795e-57	2.94802954572558	0.188	0.027	1.9161635846027e-53	0	EPHA1
NDUFA7	1.08047191294411e-57	-1.6608773899464	0.246	0.44	2.01691691989278e-53	0	NDUFA7
GABARAPL1	1.2564810730114e-57	-1.79629119394718	0.118	0.302	2.34547321899038e-53	0	GABARAPL1
C14orf119	1.29135686103897e-57	-1.85594898941144	0.199	0.403	2.41057585250144e-53	0	C14orf119
AC062017.1	1.84032241741781e-57	-2.63077018776449	0.018	0.126	3.43532985659382e-53	0	AC062017.1
HIST1H3H	1.96536698772833e-57	-2.48489604647872	0.035	0.166	3.66875055599247e-53	0	HIST1H3H
LYRM2	2.08501894749673e-57	-1.43125684226643	0.109	0.292	3.89210486929215e-53	0	LYRM2
FKBP7	2.09914593761134e-57	-2.52457191293627	0.014	0.118	3.91847572173908e-53	0	FKBP7
SNHG21	2.17475995562987e-57	-2.10162734433841	0.031	0.157	4.05962440917429e-53	0	SNHG21
ARL5A	2.22161881449991e-57	-1.58224381089254	0.208	0.407	4.14709584102699e-53	0	ARL5A
MSC	2.29764169724446e-57	-5.04407916644576	0.001	0.08	4.28900775624622e-53	0	MSC
VPS28	2.33744045946681e-57	0.362660707394371	0.823	0.638	4.3633001056867e-53	0	VPS28
GIP	2.59550895135761e-57	-3.68672090240836	0.001	0.078	4.84503655949924e-53	0	GIP
DSTN	2.75492000929388e-57	0.229193989105196	0.844	0.655	5.14260918134889e-53	0	DSTN
SESN3	2.94426641643049e-57	2.23931148364958	0.189	0.028	5.4960621195508e-53	0	SESN3
APTR	3.45634575529107e-57	-2.3012300780485	0.043	0.18	6.45196062140184e-53	0	APTR
SLC39A14	3.5135280569392e-57	-1.53585475470671	0.14	0.321	6.55870282388841e-53	0	SLC39A14
SEPT10	3.51628130414135e-57	-1.61613653778662	0.066	0.223	6.56384231044066e-53	0	SEPT10
SMAP2	3.93323487132641e-57	0.903169692598915	0.442	0.232	7.34216953430502e-53	0	SMAP2
PPP1CB	4.13377472538554e-57	0.77840564731962	0.558	0.354	7.71651727987718e-53	0	PPP1CB
RP11-548L20.1	4.802685376089e-57	-2.86749581774771	0.01	0.106	8.96517279154534e-53	0	RP11-548L20.1
MALAT1	5.41608384816414e-57	0.375489783436219	0.997	0.897	1.0110203719368e-52	0	MALAT1
WDR12	5.46000042594803e-57	-2.11709196587452	0.037	0.169	1.01921827951172e-52	0	WDR12
PTGFR	5.50111632825758e-57	2.99743229270395	0.169	0.017	1.02689338499584e-52	0	PTGFR
HDDC2	5.86268075135854e-57	-1.90258597360729	0.079	0.242	1.0943866158561e-52	0	HDDC2
SYT17	6.50849046588789e-57	2.42448506268089	0.196	0.032	1.21493991526729e-52	0	SYT17
TTC36	7.10836314335142e-57	-2.3568672605344	0.068	0.22	1.32691814796941e-52	0	TTC36
MRPL37	7.17459999067301e-57	0.493947053213591	0.63	0.431	1.33928258025893e-52	0	MRPL37
WLS	7.41097876070796e-57	-2.47244578235596	0.006	0.094	1.38340740526136e-52	0	WLS
RNF115	9.91215756356827e-57	1.27727782567104	0.391	0.193	1.85030245239129e-52	0	RNF115
HIPK2	1.12770327297974e-56	1.12299077750852	0.468	0.277	2.10508369967128e-52	0	HIPK2
SLC35F6	1.19434291203264e-56	1.43082047914382	0.37	0.173	2.22947991389134e-52	0	SLC35F6
ATRNL1	1.24177247929876e-56	-2.05822555809763	0.025	0.143	2.31801668710699e-52	0	ATRNL1
MTUS1	1.2483837026484e-56	-1.60670004343673	0.064	0.22	2.33035785773377e-52	0	MTUS1
CTH	1.34448990834732e-56	-2.11407633066109	0.095	0.263	2.50975931191194e-52	0	CTH
STEAP2	1.41675246516553e-56	-2.64069182173419	0.006	0.095	2.6446518267245e-52	0	STEAP2
TSPAN8	1.45790326893318e-56	-2.15352099635426	0.047	0.186	2.72146803211756e-52	0	TSPAN8
MGC32805	1.58474322710156e-56	-2.67840482921801	0.016	0.121	2.95824018203049e-52	0	MGC32805
SPG21	1.72966102645133e-56	0.597770172870402	0.575	0.37	3.22875823807669e-52	0	SPG21
EML4	1.88872795218995e-56	1.11869255045371	0.449	0.253	3.52568846835298e-52	0	EML4
CORIN	1.95800097130664e-56	-4.13749251899414	0.001	0.077	3.6550004131381e-52	0	CORIN
TMEM106C	2.2144204073168e-56	0.496339344492747	0.572	0.342	4.13365857433827e-52	0	TMEM106C
HSP90AB1	2.25715874631013e-56	0.288436269092319	0.951	0.852	4.21343823173712e-52	0	HSP90AB1
NFE2L2	2.29939965963859e-56	-1.54138785740439	0.178	0.38	4.29228934464735e-52	0	NFE2L2
RP13-650J16.1	2.61901481466924e-56	-1.67617012355104	0.281	0.46	4.88891495454307e-52	0	RP13-650J16.1
SLC16A7	2.68309080431788e-56	-3.63410570029708	0.005	0.091	5.0085256044202e-52	0	SLC16A7
MRPL41	3.11398122061621e-56	-0.487412768542894	0.934	0.875	5.81286874452429e-52	0	MRPL41
ITIH1	3.67028697787908e-56	0.525893723918598	0.935	0.662	6.85132470160687e-52	0	ITIH1
SPTSSA	3.77787114912608e-56	-1.41690039739517	0.446	0.589	7.05215207407366e-52	0	SPTSSA
PHPT1	3.89042078768994e-56	0.424492857719968	0.79	0.584	7.26224848438081e-52	0	PHPT1
ADAR	4.1461725497365e-56	1.14153153808365	0.483	0.297	7.73966029859312e-52	0	ADAR
SUMO3	4.23330925194622e-56	0.627419636886976	0.496	0.276	7.90231838060801e-52	0	SUMO3
MTCH2	4.94712917587449e-56	0.396150119574479	0.766	0.58	9.23480603260491e-52	0	MTCH2
RASGEF1A	5.87015748442054e-56	2.49880820042398	0.169	0.018	1.09578229761678e-51	0	RASGEF1A
COA6	7.0097571668053e-56	-1.5986466700354	0.335	0.509	1.30851137032754e-51	0	COA6
HRSP12	7.65241540993092e-56	-1.52301772041487	0.561	0.666	1.42847638457181e-51	0	HRSP12
HLA-E	7.82850344084139e-56	0.848574642247804	0.509	0.3	1.46134673730186e-51	0	HLA-E
IL10RB	9.8303456012106e-56	1.38669218432234	0.342	0.146	1.83503061337798e-51	0	IL10RB
IDH1	1.48539843958954e-55	-1.52880436569992	0.352	0.532	2.77279326718179e-51	0	IDH1
DDX18	1.5296187544712e-55	-1.42121443387974	0.355	0.524	2.85533932897138e-51	0	DDX18
LIMD1	1.98073562779915e-55	1.75661811102847	0.339	0.152	3.69743919641267e-51	0	LIMD1
MIR4435-2HG	2.57410401862855e-55	-1.82508842058255	0.083	0.247	4.80507997157391e-51	0	MIR4435-2HG
AFG3L2	3.41131213002765e-55	0.827125321264713	0.476	0.279	6.36789635312261e-51	0	AFG3L2
REEP6	3.45872400757799e-55	0.992532274697456	0.447	0.249	6.45640010494584e-51	0	REEP6
RP11-111M22.3	4.89314771239969e-55	-2.08468780882939	0.048	0.186	9.1340388347365e-51	0	RP11-111M22.3
YPEL3	4.96412222119193e-55	0.750822376367805	0.498	0.293	9.26652695029898e-51	0	YPEL3
MANEA	5.12048215794972e-55	-1.82476726419839	0.029	0.151	9.55840404424475e-51	0	MANEA
CNIH1	6.09043389158647e-55	-1.31153403917036	0.422	0.555	1.13690129454245e-50	0	CNIH1
COL6A1	6.10211754104369e-55	2.73153550793331	0.163	0.016	1.13908228138662e-50	0	COL6A1
MRPS17	6.33431429294646e-55	-1.84964424016331	0.139	0.327	1.18242644906432e-50	0	MRPS17
ABRACL	7.42985737088378e-55	-2.07233769665494	0.238	0.423	1.38693147542287e-50	0	ABRACL
UBE2Q1	8.50278092097851e-55	1.2827019306479	0.373	0.182	1.58721411451906e-50	0	UBE2Q1
YIPF6	9.88173763566796e-55	1.07440623718638	0.485	0.298	1.84462396445014e-50	0	YIPF6
SRRM2	1.32305253015767e-54	0.677602693545522	0.604	0.413	2.46974215804531e-50	0	SRRM2
ETFA	1.32640958522446e-54	-1.41975489608983	0.526	0.644	2.47600877273849e-50	0	ETFA
RARRES3	1.75137762304489e-54	0.39651101689309	0.569	0.354	3.2692966089379e-50	0	RARRES3
RPL4	2.07580362968216e-54	-0.495932275344428	0.955	0.926	3.87490263552768e-50	0	RPL4
LMAN2	2.18627634966363e-54	0.537853743640497	0.791	0.554	4.0811220619171e-50	0	LMAN2
MYL5	2.60345060349863e-54	1.26139168970934	0.322	0.128	4.85986124155089e-50	0	MYL5
MYDGF	2.86741243891187e-54	0.736674327062821	0.637	0.422	5.35259879971679e-50	0	MYDGF
ARRB1	2.88572193694826e-54	3.19777336055578	0.167	0.02	5.38677713970131e-50	0	ARRB1
IFI27L1	2.89878225378399e-54	1.26032976130559	0.351	0.153	5.41115683313858e-50	0	IFI27L1
TTTY14	2.92361449873238e-54	-4.41977039034734	0.001	0.074	5.45751118478374e-50	0	TTTY14
CDC26	3.25073106415509e-54	-1.60015353050284	0.328	0.502	6.06813967745831e-50	0	CDC26
TRABD2A	3.28244449139115e-54	3.17129686645528	0.174	0.024	6.12733913207985e-50	0	TRABD2A
TIMM10	3.69044807212849e-54	0.40159106984057	0.717	0.525	6.88895941624225e-50	0	TIMM10
CBR4	3.7158483452428e-54	-1.77195383017311	0.059	0.205	6.93637410606473e-50	0	CBR4
RP11-554J4.1	4.23443233518114e-54	-1.90888221323637	0.04	0.171	7.90441484008264e-50	0	RP11-554J4.1
EGR1	4.26540003869829e-54	1.38234065052421	0.298	0.106	7.96222225223809e-50	0	EGR1
CAMK2N1	4.77436945550959e-54	0.835509626592646	0.478	0.279	8.91231546259975e-50	0	CAMK2N1
EIF3A	5.20821229255589e-54	0.686503239145519	0.663	0.456	9.72216988651408e-50	0	EIF3A
COBLL1	6.55431543198301e-54	-1.63709207657957	0.109	0.283	1.22349406168827e-49	0	COBLL1
ALG13	8.17600616237919e-54	-1.88556398404938	0.082	0.242	1.52621507033132e-49	0	ALG13
PA2G4	8.3490714000795e-54	0.269707075243603	0.825	0.642	1.55852115825284e-49	0	PA2G4
TSPAN12	9.08105411973447e-54	-2.22060153031137	0.017	0.121	1.69516037253083e-49	0	TSPAN12
RPL37A	1.25721644157093e-53	-0.292998664662569	0.994	0.995	2.34684593148045e-49	0	RPL37A
NDUFAB1	1.27088443406351e-53	-0.893049383437179	0.783	0.77	2.37235997306636e-49	0	NDUFAB1
AKR1C3	1.28176956659761e-53	0.408728162657184	0.86	0.7	2.39267924996776e-49	0	AKR1C3
TCEA1	1.33815589844659e-53	0.23556169170563	0.701	0.499	2.49793561563025e-49	0	TCEA1
ERICH5	1.34790615792168e-53	1.7385437731008	0.185	0.028	2.51613642499241e-49	0	ERICH5
HOGA1	1.35096122383039e-53	-2.39485189446321	0.031	0.152	2.52183931652418e-49	0	HOGA1
ADAM15	1.3907612399461e-53	1.53221008469822	0.296	0.111	2.59613400660738e-49	0	ADAM15
C14orf142	1.57653624640367e-53	-2.30761264255847	0.056	0.198	2.94292021116173e-49	0	C14orf142
MRPS15	1.71879791558443e-53	0.327174063702606	0.805	0.63	3.20848006902146e-49	0	MRPS15
MRPL18	1.79664579470644e-53	-1.56439917414018	0.387	0.543	3.35379870497852e-49	0	MRPL18
MRPS18A	1.95294581891537e-53	0.549987804783429	0.543	0.344	3.64556396016932e-49	0	MRPS18A
TRPM3	2.03685191997365e-53	-4.50306491541994	0.001	0.074	3.80219147901481e-49	0	TRPM3
RPS5	2.10913576543186e-53	0.312400967831485	0.98	0.945	3.93712373333165e-49	0	RPS5
PSMB1	2.12490790528138e-53	-0.973812249093549	0.792	0.78	3.96656558678874e-49	0	PSMB1
TRIM33	2.33546420439835e-53	1.67434536183107	0.356	0.172	4.3596110303504e-49	0	TRIM33
TIMP2	2.8430144841984e-53	2.04025961088195	0.209	0.044	5.30705513765316e-49	0	TIMP2
KPNA2	2.87834026606649e-53	-1.79774933756096	0.164	0.356	5.37299777466632e-49	0	KPNA2
NT5DC2	3.88037408900064e-53	1.49920733904159	0.23	0.055	7.24349431193749e-49	0	NT5DC2
SIRT2	5.00228065103562e-53	0.828063377965229	0.389	0.189	9.33775729128819e-49	0	SIRT2
VEGFB	5.31160385931558e-53	1.40745684333361	0.328	0.141	9.91517092418439e-49	0	VEGFB
C1orf131	5.38508572250812e-53	-1.67653025340143	0.151	0.34	1.00523395182059e-48	0	C1orf131
RP11-798K3.2	5.57248992403985e-53	0.755729924847491	0.492	0.297	1.04021669412052e-48	0	RP11-798K3.2
H2AFY	5.89071782987832e-53	0.505793302191512	0.54	0.338	1.09962029730339e-48	0	H2AFY
RP11-1094M14.11	6.19682867428602e-53	-1.56333007949488	0.122	0.301	1.15676200862897e-48	0	RP11-1094M14.11
MPZL2	6.36568089944085e-53	-2.65226270366069	0.005	0.086	1.18828165349862e-48	0	MPZL2
RP11-320N7.2	6.38882188651115e-53	-6.1493286812909	0	0.07	1.19260138155504e-48	0	RP11-320N7.2
DRAIC	6.48087774573224e-53	1.88983653281385	0.189	0.032	1.20978544879584e-48	0	DRAIC
SH3BGRL2	6.53435366597085e-53	-1.87314832533386	0.03	0.148	1.21976779882678e-48	0	SH3BGRL2
TEX41	6.6592270855226e-53	-3.37157173143193	0.011	0.104	1.2430779200545e-48	0	TEX41
FAM58A	7.22199327668655e-53	1.07336603713166	0.35	0.155	1.34812948495908e-48	0	FAM58A
BOLA1	7.61971046921837e-53	0.673719603133696	0.494	0.298	1.42237135328899e-48	0	BOLA1
PGPEP1	7.64413221172623e-53	1.37660151502338	0.386	0.201	1.42693015996293e-48	0	PGPEP1
ZYX	8.02881589087625e-53	1.56309854770861	0.253	0.077	1.49873906234987e-48	0	ZYX
SHKBP1	8.58204272904418e-53	1.46062582442536	0.227	0.057	1.60200991623068e-48	0	SHKBP1
SLC25A3	8.95122259059534e-53	0.296277390049166	0.945	0.83	1.67092472098643e-48	0	SLC25A3
ZCCHC6	1.0465853173787e-52	-1.37626690250595	0.149	0.333	1.95366081195082e-48	0	ZCCHC6
UBQLN1	1.07326839646967e-52	-1.56041303080429	0.201	0.393	2.00347011568993e-48	0	UBQLN1
RAB9A	1.09411256170339e-52	-2.58081236389005	0.04	0.165	2.04237991893173e-48	0	RAB9A
TERF2IP	1.1442669092164e-52	-1.96292830444897	0.121	0.296	2.13600303943425e-48	0	TERF2IP
TRPV2	1.26751768133646e-52	2.51625826177978	0.177	0.028	2.36607525575076e-48	0	TRPV2
C5orf66	1.30289188834738e-52	-5.70841774519014	0.001	0.073	2.43210828797805e-48	0	C5orf66
NAV2	1.34232762350861e-52	2.83427419533516	0.176	0.027	2.50572297480352e-48	0	NAV2
FGG	1.34358621764666e-52	0.481293365056852	0.867	0.667	2.50807239248101e-48	0	FGG
PIK3IP1	1.35690684094592e-52	-2.8364453864514	0.006	0.088	2.53293799999375e-48	0	PIK3IP1
EIF4A3	1.41081629128825e-52	-1.66790250804708	0.26	0.46	2.63357077094777e-48	0	EIF4A3
ARMC5	1.48464888753207e-52	1.96155052030576	0.232	0.064	2.77139407835612e-48	0	ARMC5
ADAM9	1.56606583978509e-52	-1.85928255218807	0.014	0.111	2.92337510312682e-48	0	ADAM9
TNFRSF11B	1.63900677172234e-52	-6.01743302531869	0.001	0.071	3.0595339407741e-48	0	TNFRSF11B
AUH	1.793213477667e-52	-2.25265084167729	0.101	0.266	3.34739159876098e-48	0	AUH
MIEN1	1.87877366866427e-52	0.424297380929372	0.685	0.49	3.50710680729559e-48	0	MIEN1
ULK3	1.94062168474272e-52	-1.58826026856024	0.052	0.191	3.62255849890923e-48	0	ULK3
PTRHD1	1.97279738775978e-52	0.609898586620174	0.617	0.437	3.68262088373117e-48	0	PTRHD1
LAPTM4A	2.01134788614784e-52	0.517143264215064	0.825	0.585	3.75458309907218e-48	0	LAPTM4A
MERTK	2.03836259935548e-52	-1.63120682395761	0.033	0.153	3.80501146421687e-48	0	MERTK
HFE2	2.07941055570763e-52	0.496889798239628	0.683	0.476	3.88163568433944e-48	0	HFE2
ALDH3A2	2.10457625502786e-52	-1.55682809094585	0.39	0.532	3.9286124952605e-48	0	ALDH3A2
MRTO4	2.12145545378503e-52	-1.82072681599675	0.081	0.238	3.96012089558051e-48	0	MRTO4
AGXT	2.14038528415889e-52	0.177946800471457	0.884	0.678	3.9954572099394e-48	0	AGXT
HSD17B12	2.3459591077048e-52	-1.3631668496069	0.11	0.282	4.37920186635255e-48	0	HSD17B12
ZCWPW1	2.40849149495933e-52	0.969609383318089	0.309	0.117	4.49593107364059e-48	0	ZCWPW1
RNF213	2.42513019665584e-52	0.689889309432019	0.665	0.442	4.52699053809745e-48	0	RNF213
DCTN2	2.57151757387557e-52	0.562958701900719	0.549	0.351	4.80025185515353e-48	0	DCTN2
PTK7	2.93803223220026e-52	3.04578100402836	0.155	0.016	5.48442476784823e-48	0	PTK7
VIMP	2.99158380448761e-52	0.720706250800397	0.579	0.373	5.58438948783702e-48	0	VIMP
SLC1A2	3.16883639593349e-52	-1.18080454533686	0.057	0.199	5.91526690028905e-48	0	SLC1A2
SLC35A5	3.21803737545195e-52	-1.8704940376241	0.041	0.168	6.00711036875616e-48	0	SLC35A5
NONO	3.29696433213433e-52	0.445034353151107	0.687	0.492	6.15444331879516e-48	0	NONO
MAP7D1	3.31504815745465e-52	1.40984561387976	0.277	0.096	6.18820039552059e-48	0	MAP7D1
RPN2	3.65927636851813e-52	0.667561207063819	0.677	0.465	6.8307711971128e-48	0	RPN2
SEC61G	4.38963552276876e-52	-0.729411977772298	0.837	0.79	8.19413263035244e-48	0	SEC61G
RPL17	4.85808800841996e-52	-0.877267690085282	0.79	0.761	9.06859288531754e-48	0	RPL17
CLDN2	6.6236899602916e-52	-1.89021985713776	0.026	0.138	1.23644420488763e-47	0	CLDN2
RRAS	6.63996382862229e-52	1.75991973773716	0.234	0.065	1.23948204788892e-47	0	RRAS
ARMCX3	8.85988625938543e-52	-2.20117999465843	0.011	0.101	1.65387496803948e-47	0	ARMCX3
RAB29	9.05114205499427e-52	1.77475512467336	0.251	0.081	1.68957668740578e-47	0	RAB29
FMR1	1.04765178953926e-51	1.48920711706908	0.345	0.161	1.95565159553294e-47	0	FMR1
CDK9	1.06502498459913e-51	-2.06068149177415	0.054	0.19	1.9880821387512e-47	0	CDK9
DPH3	1.12375130456941e-51	-1.69147109064907	0.209	0.394	2.09770656023971e-47	0	DPH3
RP11-10L12.4	1.22640713615297e-51	-2.9782998145698	0.009	0.096	2.28933420105674e-47	0	RP11-10L12.4
PIGP	1.50873524749954e-51	0.685996981337029	0.513	0.323	2.81635608650739e-47	0	PIGP
ANKRD54	1.88326039361015e-51	-1.52125715974275	0.119	0.296	3.51548217675207e-47	0	ANKRD54
CTC-338M12.5	1.95054392062742e-51	-1.91436334390239	0.05	0.185	3.64108033663521e-47	0	CTC-338M12.5
RPL36A	2.26042510248611e-51	-0.417210820141229	0.979	0.964	4.21953553881083e-47	0	RPL36A
TRMU	2.31542227450709e-51	-1.72748093355981	0.058	0.2	4.32219875982238e-47	0	TRMU
MRPS12	2.43103192656065e-51	0.396919171577636	0.767	0.569	4.53800729731076e-47	0	MRPS12
RP11-290L1.2	2.76223959533543e-51	-1.69371278415537	0.011	0.1	5.15627265261265e-47	0	RP11-290L1.2
SPRYD4	2.79432236111517e-51	0.716400586629415	0.47	0.276	5.2161615514937e-47	0	SPRYD4
TMEM47	2.79660908211695e-51	-3.61226193977575	0.002	0.073	5.22043017358771e-47	0	TMEM47
BLOC1S2	2.93509737753433e-51	-1.9448135724504	0.143	0.322	5.47894627464334e-47	0	BLOC1S2
BNIP3L	2.95427209494858e-51	-2.22592488712106	0.053	0.189	5.51473971964051e-47	0	BNIP3L
FAT1	3.27364435201315e-51	-1.53450028403582	0.055	0.192	6.11091191190294e-47	0	FAT1
DNALI1	3.3828488437487e-51	-2.20195057939837	0.054	0.19	6.31476393662569e-47	0	DNALI1
ARNT	3.76854686242491e-51	1.60995492517621	0.307	0.129	7.03474642808857e-47	0	ARNT
SNHG9	4.31935444669656e-51	-1.51619151689061	0.191	0.377	8.06293894564847e-47	0	SNHG9
COX7A2	4.40844103461209e-51	-0.378973488254236	0.966	0.918	8.22923687931039e-47	0	COX7A2
TMEM150C	5.88992005953177e-51	-1.56680711822955	0.054	0.193	1.0994713775128e-46	0	TMEM150C
FKBP10	5.97468577338735e-51	-2.8106547481423	0.006	0.086	1.11529459331822e-46	0	FKBP10
NME1	6.23639599443859e-51	-1.0242682126958	0.735	0.752	1.16414804028185e-46	0	NME1
EIF4A1	6.72958687206324e-51	-1.729638629051	0.233	0.426	1.25621198140805e-46	0	EIF4A1
TTC38	7.29479271975929e-51	-1.78936979660518	0.133	0.312	1.36171895699747e-46	0	TTC38
LAPTM4B	8.34802671117598e-51	1.75866100388446	0.276	0.104	1.55832614617522e-46	0	LAPTM4B
ACADVL	8.3571425649448e-51	0.594215579332315	0.607	0.412	1.56002780259825e-46	0	ACADVL
EP400NL	8.4403077055833e-51	-2.14301577566286	0.01	0.097	1.57555223940124e-46	0	EP400NL
IGHA1	9.3489103224122e-51	-3.51535119677716	0.005	0.082	1.74516108988469e-46	0	IGHA1
RPS23	1.09721015296991e-50	-0.302099495718817	0.989	0.986	2.04816219254892e-46	0	RPS23
CNDP2	1.10488353990148e-50	-1.6309401469319	0.175	0.362	2.0624861039341e-46	0	CNDP2
MAOA	1.12797719182043e-50	-1.62613477439345	0.221	0.409	2.10559502397119e-46	0	MAOA
S1PR1	1.16814063031819e-50	-2.93813757830459	0.005	0.084	2.18056811461496e-46	0	S1PR1
CACNB4	1.37869623847645e-50	-3.47598437428242	0.002	0.074	2.573612268364e-46	0	CACNB4
RP11-181C3.1	1.47705569787809e-50	1.424788567157	0.266	0.092	2.75721987122903e-46	0	RP11-181C3.1
TRAM1	1.48096713039694e-50	0.683201151357156	0.652	0.453	2.76452134231196e-46	0	TRAM1
SNX22	1.53877765177175e-50	1.15460113844229	0.224	0.057	2.87243624256233e-46	0	SNX22
GLRX	1.57748537523347e-50	-1.54793581597888	0.316	0.494	2.94469194994832e-46	0	GLRX
ACOT4	1.57888658604515e-50	0.667365801149674	0.341	0.142	2.94730759017048e-46	0	ACOT4
SLC25A11	1.59663398856374e-50	0.864239485317219	0.406	0.215	2.98043666645194e-46	0	SLC25A11
ARHGEF28	2.31748896523157e-50	-2.05419674591288	0.026	0.135	4.32605665139777e-46	0	ARHGEF28
SCAND1	2.35996989959592e-50	0.344336421282281	0.851	0.681	4.40535581157571e-46	0	SCAND1
ZFAS1	2.74328973869221e-50	-1.20562290015132	0.462	0.587	5.12089895521674e-46	0	ZFAS1
CHMP7	2.89446048412168e-50	-1.91369394562722	0.023	0.129	5.40308938570993e-46	0	CHMP7
MSN	2.97454724925613e-50	-1.55160387221561	0.052	0.187	5.55258735018641e-46	0	MSN
TAGLN2	3.29550658288879e-50	0.324763269006233	0.738	0.529	6.1517221382785e-46	0	TAGLN2
IDH3G	3.9475449376295e-50	0.490195593029377	0.411	0.204	7.36888213507299e-46	0	IDH3G
ITGA6	4.16967931146077e-50	-1.2898790777902	0.108	0.273	7.78354037070382e-46	0	ITGA6
NPM1	6.36705680931425e-50	-0.872739366142913	0.815	0.804	1.18853849459469e-45	0	NPM1
FAM45A	8.68762978403499e-50	0.567997041836318	0.557	0.37	1.62171985178581e-45	0	FAM45A
LGALS3BP	8.80409036499518e-50	-1.04720231177049	0.237	0.422	1.64345954843365e-45	0	LGALS3BP
ZXDB	9.26417934156385e-50	2.0651043437001	0.231	0.07	1.72934435768972e-45	0	ZXDB
EID1	1.15511091080419e-49	0.409317612102571	0.569	0.366	2.15624553719819e-45	0	EID1
GPR180	1.693903142169e-49	2.71678136063636	0.15	0.016	3.16200899548688e-45	0	GPR180
AC007325.4	1.77842298868046e-49	1.77544060558481	0.206	0.049	3.31978219296981e-45	0	AC007325.4
TGFBR3	1.82077641348187e-49	1.67467270825193	0.292	0.116	3.39884333104661e-45	0	TGFBR3
ABHD14A	2.03475530096817e-49	0.897155352961021	0.466	0.285	3.79827772031728e-45	0	ABHD14A
ADH1B	2.8183303944901e-49	-1.95151789524081	0.449	0.582	5.26097734739468e-45	0	ADH1B
LRRC45	2.99933016239895e-49	-1.4400179656063	0.139	0.317	5.59884961415011e-45	0	LRRC45
PANX1	3.13754395379819e-49	-2.20769382060692	0.029	0.14	5.85685329855508e-45	0	PANX1
AC091729.9	3.3053568607644e-49	-1.90467842732709	0.033	0.149	6.1701096519889e-45	0	AC091729.9
AUP1	3.74314874070048e-49	0.603170473485036	0.66	0.461	6.98733575426558e-45	0	AUP1
RP11-91G21.1	3.78984775612515e-49	-1.6067870686323	0.169	0.349	7.07450880635881e-45	0	RP11-91G21.1
SPIN2B	4.11822583009739e-49	-2.06712551113979	0.045	0.17	7.6874921570428e-45	0	SPIN2B
RP11-328J2.1	4.33276402361104e-49	-2.45307943582544	0.01	0.096	8.08797060287473e-45	0	RP11-328J2.1
TMPO	4.3332557623202e-49	0.818700247512054	0.428	0.238	8.08888853152311e-45	0	TMPO
HS3ST4	4.51366675845378e-49	-3.21158539214952	0.001	0.069	8.42566173800567e-45	0	HS3ST4
MUC3A	4.92973707153375e-49	3.61026368076016	0.141	0.012	9.20234019143204e-45	0	MUC3A
ARHGEF26	5.17996050257296e-49	1.72317289966907	0.266	0.096	9.66943227015295e-45	0	ARHGEF26
FAM69B	5.62170560347497e-49	2.20369902148504	0.217	0.061	1.04940378500067e-44	0	FAM69B
RBP5	5.84151870609235e-49	0.416007200688599	0.528	0.32	1.09043629686626e-44	0	RBP5
ZNF277	6.1463647022864e-49	-1.76767879131066	0.132	0.304	1.1473418989758e-44	0	ZNF277
EEF2KMT	6.94469063260031e-49	-2.14868148582704	0.05	0.179	1.2963654003875e-44	0	EEF2KMT
MAT2A	7.3889233145304e-49	1.09181802092248	0.439	0.261	1.37929031512339e-44	0	MAT2A
RPL14	7.55809857111186e-49	-0.31148005119615	0.986	0.988	1.41087026026945e-44	0	RPL14
CTD-2336O2.1	7.95369948981222e-49	-1.82619308314561	0.069	0.212	1.48471708376325e-44	0	CTD-2336O2.1
MRPL55	8.79317937335723e-49	-0.793125333600357	0.768	0.737	1.64142279362459e-44	0	MRPL55
APITD1	8.83287471642386e-49	-2.26711551496473	0.044	0.168	1.64883272331484e-44	0	APITD1
PLRG1	1.03446180475922e-48	-2.24423395818559	0.045	0.17	1.93102985094404e-44	0	PLRG1
ADM	1.44514380662661e-48	-1.82769164348569	0.046	0.172	2.6976499438299e-44	0	ADM
RNF167	1.72234340100764e-48	0.931732834381809	0.447	0.268	3.21509842666096e-44	0	RNF167
APOC1	1.7683519583495e-48	-0.442553816680958	1	1	3.30098260065101e-44	0	APOC1
STAT3	1.90056353811334e-48	1.46908801666759	0.334	0.159	3.54778195659617e-44	0	STAT3
ZNF563	1.94300895041487e-48	-1.98311900156253	0.033	0.148	3.62701480773943e-44	0	ZNF563
SRD5A1	1.96557537832594e-48	1.14461513974205	0.342	0.163	3.66913955872103e-44	0	SRD5A1
GSTM4	2.06856709493473e-48	0.554981572252935	0.508	0.306	3.86139419611466e-44	0	GSTM4
CYP39A1	2.06941290212844e-48	-2.83580380848108	0.003	0.075	3.86297306440316e-44	0	CYP39A1
RBM7	2.17983985144149e-48	-1.98565803906071	0.067	0.209	4.06910705068584e-44	0	RBM7
COX18	2.60470216400113e-48	-2.11016693006847	0.024	0.127	4.86219752954092e-44	0	COX18
SLC30A5	2.62720774495875e-48	-1.98229992165858	0.037	0.156	4.9042086975145e-44	0	SLC30A5
RAB11FIP4	3.06886802270205e-48	2.01435405481116	0.22	0.061	5.72865593797792e-44	0	RAB11FIP4
NKAP	3.31615260056988e-48	0.495307825999112	0.488	0.29	6.19026205948379e-44	0	NKAP
FABP4	3.34098594962017e-48	-2.59255589683572	0.033	0.146	6.23661847215598e-44	0	FABP4
CFAP97	3.65597094806407e-48	-2.08409258247858	0.069	0.209	6.8246009687512e-44	0	CFAP97
RP11-448A19.1	3.67749214190559e-48	-1.68900587948921	0.084	0.235	6.86477458129517e-44	0	RP11-448A19.1
ANKRD9	3.81276202896418e-48	1.48264302930852	0.272	0.102	7.11728287946743e-44	0	ANKRD9
PUS1	3.96320991554884e-48	-1.93494653683969	0.045	0.169	7.39812394935503e-44	0	PUS1
ATP5B	6.57817188811732e-48	0.304602362579894	0.913	0.791	1.22794734635486e-43	0	ATP5B
TMEM70	7.08195532294991e-48	-1.70399667375209	0.178	0.359	1.32198860013506e-43	0	TMEM70
FNDC5	7.29335464243166e-48	2.42731318288779	0.155	0.02	1.36145051110272e-43	0	FNDC5
ARID5A	7.73057812529059e-48	1.17363617253804	0.281	0.106	1.44306701864799e-43	0	ARID5A
LGR5	8.00918594024725e-48	-3.98692101446222	0.002	0.068	1.49507473946595e-43	0	LGR5
CMC2	8.72169084765799e-48	-1.50217267742973	0.171	0.352	1.62807803053232e-43	0	CMC2
WDR13	8.84818763360878e-48	0.602077922352585	0.465	0.272	1.65169118556575e-43	0	WDR13
EVA1A	9.11931201353823e-48	-1.38464912624352	0.123	0.293	1.70230197356718e-43	0	EVA1A
CTD-2553L13.10	1.06391950935543e-47	-1.67324639544691	0.022	0.123	1.98601854811379e-43	0	CTD-2553L13.10
FAM3A	1.1162336689852e-47	1.02092251191136	0.387	0.209	2.08367338989467e-43	0	FAM3A
C21orf2	1.12954855037922e-47	1.23328709503021	0.297	0.121	2.10852827899289e-43	0	C21orf2
SMARCA1	1.13396254235266e-47	1.33862948679458	0.32	0.147	2.1167678778097e-43	0	SMARCA1
ELOVL2	1.32340565883483e-47	1.64760934084994	0.303	0.132	2.47040134334698e-43	0	ELOVL2
SUOX	1.3784206478315e-47	-1.59304436480982	0.062	0.199	2.57309782330707e-43	0	SUOX
AHCTF1	1.48078800439284e-47	-1.75519067854008	0.033	0.145	2.76418696780012e-43	0	AHCTF1
NUDT2	1.66744152717872e-47	-1.77562347445186	0.124	0.291	3.11261309878452e-43	0	NUDT2
TAPBPL	1.86150444707985e-47	1.59454413418629	0.319	0.146	3.47487035136396e-43	0	TAPBPL
PRDX5	1.94417514420866e-47	0.286417382294982	0.944	0.842	3.6291917416943e-43	0	PRDX5
PLD3	1.96524990746263e-47	0.993644885693041	0.437	0.261	3.6685320022605e-43	0	PLD3
AZI2	2.13612517939301e-47	-1.66719715877173	0.116	0.28	3.98750487237293e-43	0	AZI2
CLDN23	2.30243416523551e-47	-1.77760616753346	0.037	0.152	4.29795385624512e-43	0	CLDN23
DEF8	2.33663979521251e-47	-1.78646665765951	0.047	0.173	4.36180550572319e-43	0	DEF8
PDCD2	2.38166240839148e-47	-1.75701656674254	0.178	0.356	4.44584921774437e-43	0	PDCD2
PQLC1	2.52780628767242e-47	1.24916875293743	0.396	0.223	4.71865599719811e-43	0	PQLC1
SPATC1L	3.15213944072661e-47	1.39940421690896	0.258	0.092	5.88409869400436e-43	0	SPATC1L
PIGR	3.29034567092389e-47	-2.9271926783765	0.013	0.101	6.14208826391363e-43	0	PIGR
IFI44	3.37808903228222e-47	-3.44231162729004	0.004	0.076	6.30587879656123e-43	0	IFI44
SC5D	3.38468311789412e-47	-1.32150835712393	0.091	0.245	6.31818797617295e-43	0	SC5D
AC113189.5	3.56269304366511e-47	-1.96133958154698	0.033	0.145	6.65047910460967e-43	0	AC113189.5
CBFA2T2	3.61996842927701e-47	2.39611181076447	0.216	0.064	6.75739506693139e-43	0	CBFA2T2
F8A1	3.62244435938577e-47	0.93248895970967	0.367	0.182	6.76201688566542e-43	0	F8A1
MTAP	3.7098202259241e-47	-2.17814005336992	0.053	0.183	6.92512141573252e-43	0	MTAP
NAMPT	3.83972790085914e-47	0.504160612722927	0.596	0.406	7.16762007253375e-43	0	NAMPT
SELL	3.89396720408585e-47	-2.31732694745494	0.005	0.079	7.26886857986706e-43	0	SELL
RIOK2	3.9222412711318e-47	-2.65630430437536	0.023	0.123	7.32164778082173e-43	0	RIOK2
SCARB1	4.07656026993081e-47	1.0247616812547	0.472	0.304	7.60971505587984e-43	0	SCARB1
RP11-25K19.1	4.72494933602254e-47	2.28214306865389	0.152	0.02	8.82006292555327e-43	0	RP11-25K19.1
HNRNPK	4.78202862796626e-47	-1.0801781175477	0.683	0.696	8.92661283982462e-43	0	HNRNPK
HSPA1B	5.72714489149508e-47	0.853664075056901	0.485	0.303	1.06908613689539e-42	0	HSPA1B
ASMTL	5.89359276048935e-47	-1.97535168770778	0.066	0.204	1.10015696060055e-42	0	ASMTL
TBCE	6.43523924867359e-47	-2.24672095567517	0.035	0.148	1.2012661105499e-42	0	TBCE
SLC16A3	6.47067924030075e-47	1.50215739175398	0.2	0.047	1.20788169378694e-42	0	SLC16A3
CYP2C8	6.6033604733775e-47	1.50260083142979	0.238	0.074	1.23264929956538e-42	0	CYP2C8
MESP1	6.75341013029305e-47	1.148559791364	0.246	0.079	1.2606590690218e-42	0	MESP1
MAGEH1	6.95543889388424e-47	-1.58360262034084	0.055	0.186	1.29837177832137e-42	0	MAGEH1
CARD8	8.28882717455366e-47	-1.85134763128546	0.067	0.206	1.54727536867393e-42	0	CARD8
CCDC88B	1.04215582685939e-46	-2.42133946000201	0.054	0.181	1.94539228199842e-42	0	CCDC88B
CTU2	1.06213182639719e-46	-2.22643024152807	0.028	0.134	1.98268148033564e-42	0	CTU2
NEIL2	1.11419706576918e-46	-2.81902470308125	0.029	0.135	2.07987166267132e-42	0	NEIL2
CISD3	1.11980763427208e-46	0.325984759427544	0.927	0.78	2.09034491089569e-42	0	CISD3
CTD-2350C19.2	1.29049323280695e-46	0.798768354105447	0.308	0.127	2.40896371768073e-42	0	CTD-2350C19.2
BCLAF1	1.33242027621728e-46	-1.35310528696726	0.113	0.277	2.4872289296148e-42	0	BCLAF1
NGRN	1.5339214457482e-46	-2.43726798198071	0.018	0.111	2.86337116277816e-42	0	NGRN
OLFML1	1.54062234532196e-46	-2.8013370797989	0.005	0.079	2.8758797320125e-42	0	OLFML1
PIR	1.57971925750173e-46	-1.93064137639424	0.093	0.244	2.94886193797847e-42	0	PIR
PPFIA3	1.72999005224533e-46	-2.2825186804639	0.028	0.133	3.22937243052636e-42	0	PPFIA3
YY1	1.75595624521999e-46	0.713536810759599	0.476	0.298	3.27784352295215e-42	0	YY1
HABP2	1.85329271978692e-46	1.53595984950479	0.234	0.074	3.45954152002624e-42	0	HABP2
PDZD11	1.95184401197888e-46	0.515467172368635	0.484	0.294	3.64350721716098e-42	0	PDZD11
PCNA	1.99990338501732e-46	-1.7301686898277	0.146	0.317	3.73321964881184e-42	0	PCNA
SLC6A2	2.00887793190849e-46	-3.7448374766369	0.001	0.064	3.74997243549358e-42	0	SLC6A2
HHIPL2	2.10075728107298e-46	-2.60142555641973	0.003	0.07	3.92148361657893e-42	0	HHIPL2
ATP9A	2.35810963353842e-46	2.71980005513143	0.19	0.046	4.40188325292616e-42	0	ATP9A
AMACR	2.40956201965551e-46	-2.01639283574691	0.041	0.159	4.49792942209094e-42	0	AMACR
SPCS2	2.6103704141953e-46	0.437029566826083	0.771	0.562	4.87277845217837e-42	0	SPCS2
ABCC3	2.83717705266593e-46	1.47165697175451	0.389	0.219	5.2961584042115e-42	0	ABCC3
CCDC28A	2.86602712062536e-46	-1.97892022296283	0.078	0.22	5.35001282607136e-42	0	CCDC28A
RANBP1	2.88908795445473e-46	-1.10938348318652	0.599	0.683	5.39306048458064e-42	0	RANBP1
JUNB	3.0749762016699e-46	1.322271908365	0.3	0.124	5.7400580756572e-42	0	JUNB
TECR	3.76663743450648e-46	0.549663042759153	0.648	0.469	7.03118209899325e-42	0	TECR
SERPINA7	3.84427718345295e-46	-2.69535376418048	0.004	0.074	7.17611221835162e-42	0	SERPINA7
AKR1A1	4.45252870684685e-46	0.281989418995985	0.868	0.723	8.31153533707101e-42	0	AKR1A1
LSM6	4.46998962764099e-46	-1.74056627057265	0.214	0.392	8.34412963791745e-42	0	LSM6
FERMT1	4.66530003405534e-46	-3.03171887670991	0.006	0.08	8.7087155735711e-42	0	FERMT1
JAG1	4.7963904113002e-46	-5.27022858756287	0.001	0.063	8.95342198077409e-42	0	JAG1
RP11-195F19.5	4.9004594630959e-46	-1.7044836975779	0.087	0.234	9.14768767976112e-42	0	RP11-195F19.5
S100A1	4.97016251420257e-46	1.35590312687245	0.205	0.052	9.27780236526194e-42	0	S100A1
AKIRIN2	5.03627496581186e-46	-1.60244916249143	0.088	0.238	9.401214478681e-42	0	AKIRIN2
SCN1B	5.33166162050201e-46	2.15883008693149	0.162	0.027	9.9526127469911e-42	0	SCN1B
RP11-492E3.2	5.73558646242185e-46	-7.47210074789542	0	0.06	1.07066192494029e-41	0	RP11-492E3.2
SUMO1	6.08094939889177e-46	-1.24793772086484	0.579	0.649	1.13513082429113e-41	0	SUMO1
ATG4B	7.70328346977391e-46	-1.72202202606359	0.051	0.177	1.4379719253027e-41	0	ATG4B
F7	8.49540281747586e-46	1.9899278897726	0.234	0.08	1.58583684393822e-41	0	F7
PEX11A	8.87545940102241e-46	-1.52681450946371	0.103	0.261	1.65678200638885e-41	0	PEX11A
WDR54	8.96139838365753e-46	1.99321920026079	0.173	0.033	1.67282423627735e-41	0	WDR54
RPS6KB1	9.14672933305929e-46	-1.77278100459641	0.046	0.168	1.70741996460218e-41	0	RPS6KB1
LSM14A	1.04608508760965e-45	0.500464229055732	0.486	0.304	1.95272703304094e-41	0	LSM14A
SEPT2	1.07165334643284e-45	-1.6910823084193	0.074	0.217	2.00045530178618e-41	0	SEPT2
MYEF2	1.23173473131602e-45	-4.87662023649722	0.001	0.064	2.29927922294761e-41	0	MYEF2
TCAP	1.24355317276104e-45	1.9747358980159	0.16	0.025	2.32134070759304e-41	0	TCAP
SPNS1	1.27834668622481e-45	1.49048436545816	0.344	0.173	2.38628975917585e-41	0	SPNS1
ACADS	1.33193208498793e-45	0.58987263258945	0.443	0.253	2.48631762304696e-41	0	ACADS
MGLL	1.33440598000425e-45	1.37804735237648	0.223	0.064	2.49093564287393e-41	0	MGLL
WBSCR27	1.39988336887156e-45	1.43325242037693	0.18	0.037	2.61316228467255e-41	0	WBSCR27
FXN	1.41723363354705e-45	-1.70257320527026	0.13	0.296	2.64555002374227e-41	0	FXN
CNPY3	1.50622444356279e-45	1.08777625084903	0.37	0.19	2.81166916879867e-41	0	CNPY3
FAM3B	1.66337426681159e-45	-2.00244980484228	0.023	0.121	3.10502074385719e-41	0	FAM3B
KDM5D	1.74966661693872e-45	-2.98780514048927	0.002	0.068	3.26610267383951e-41	0	KDM5D
CKS1B	2.0377697374273e-45	0.188037750838487	0.628	0.416	3.80390476885555e-41	0	CKS1B
PRDX1	2.37568532885582e-45	-0.57684518095849	0.967	0.964	4.43469180337515e-41	0	PRDX1
LRPAP1	2.62777662458711e-45	0.702975197876857	0.59	0.408	4.90527062511675e-41	0	LRPAP1
ENHO	2.64520458046402e-45	2.02094200843893	0.15	0.021	4.93780339035219e-41	0	ENHO
ISX	2.73155723825322e-45	-5.32700917174613	0.002	0.065	5.09899789664728e-41	0	ISX
MRPL9	3.80938546966475e-45	0.461694756413457	0.508	0.332	7.11097985622318e-41	0	MRPL9
ANKRD49	3.83584060611967e-45	-1.4462117110604	0.052	0.178	7.16036365944358e-41	0	ANKRD49
ZBTB38	3.95772509428235e-45	-1.41190305132091	0.128	0.294	7.38788543349685e-41	0	ZBTB38
ITCH	4.12608200742311e-45	1.52145776657093	0.262	0.1	7.70215728325672e-41	0	ITCH
NUDT6	5.20519476987528e-45	-1.99234940027099	0.077	0.216	9.71653707692618e-41	0	NUDT6
PTP4A1	6.28871398367844e-45	0.437164027835577	0.736	0.543	1.17391423933325e-40	0	PTP4A1
CD99L2	8.11697459829788e-45	1.74829055089491	0.228	0.076	1.51519564826427e-40	0	CD99L2
YWHAZ	8.25350670216409e-45	0.587583757563132	0.54	0.357	1.54068209609297e-40	0	YWHAZ
PSMA3-AS1	8.89270349070456e-45	1.22223593385572	0.35	0.18	1.66000096060982e-40	0	PSMA3-AS1
GORASP2	8.98452488862459e-45	-1.81928874324348	0.1	0.251	1.67714126095955e-40	0	GORASP2
HMBOX1	9.14190785554045e-45	-1.83056985377935	0.017	0.107	1.70651993939374e-40	0	HMBOX1
RP11-395A13.2	1.0167725214318e-44	-1.85519319059675	0.034	0.144	1.89800926575674e-40	0	RP11-395A13.2
MRPL2	1.14691234835252e-44	0.317017795281358	0.644	0.453	2.14094128066964e-40	0	MRPL2
CEBPG	1.28543269502172e-44	0.640771062764518	0.496	0.321	2.39951721179705e-40	0	CEBPG
TMEM37	1.41672760503608e-44	-1.3201393754836	0.152	0.321	2.64460542032084e-40	0	TMEM37
ATG5	1.52407548229854e-44	-2.00160409944984	0.056	0.182	2.84499170280668e-40	0	ATG5
HINT1	1.60848087538308e-44	-0.315526650004899	0.989	0.986	3.0025512500776e-40	0	HINT1
GNG5	1.61664893142071e-44	0.163939487149626	0.924	0.8	3.01779856028304e-40	0	GNG5
MRPL33	1.62408445469317e-44	-0.77079405682238	0.804	0.738	3.03167845157574e-40	0	MRPL33
HNRNPA2B1	1.75109047140655e-44	-1.00152243313089	0.672	0.691	3.2687605829746e-40	0	HNRNPA2B1
CDKN2A	1.75821451502537e-44	-1.58442946678735	0.198	0.371	3.28205903519787e-40	0	CDKN2A
ABCC2	1.76202158868155e-44	-0.842753639339424	0.07	0.21	3.28916569959185e-40	0	ABCC2
IRF2	1.91962598006696e-44	-1.66217542753639	0.065	0.198	3.58336581699099e-40	0	IRF2
UFSP2	2.04360042796998e-44	-2.03515938738552	0.042	0.157	3.81478891889157e-40	0	UFSP2
ALDH1B1	2.11409142185371e-44	-1.76284814452239	0.075	0.215	3.94637445717432e-40	0	ALDH1B1
ETS2	2.18783932216784e-44	1.15914019026984	0.304	0.134	4.08403966269071e-40	0	ETS2
SNX10	2.41619383127826e-44	-2.05256901593328	0.063	0.194	4.51030902484712e-40	0	SNX10
ECI2	2.58294222627358e-44	-1.14536284539248	0.666	0.708	4.8215782537849e-40	0	ECI2
LUCAT1	2.68660722337333e-44	-3.26105629579097	0.001	0.062	5.01508970387099e-40	0	LUCAT1
AC002456.2	3.36536802979334e-44	-2.42771098519922	0.015	0.102	6.28213250121523e-40	0	AC002456.2
BPGM	3.37997184618666e-44	-1.97053292026042	0.066	0.198	6.30939344527663e-40	0	BPGM
SCCPDH	3.55291354254751e-44	0.508479797170167	0.618	0.448	6.63222370987343e-40	0	SCCPDH
TTLL7	3.65380036452383e-44	2.06672876141278	0.16	0.027	6.82054914045662e-40	0	TTLL7
MCM7	3.7751600352248e-44	0.363398597164726	0.456	0.253	7.04709123775413e-40	0	MCM7
CENPV	3.89273343208699e-44	0.374449378390829	0.655	0.475	7.26656549767679e-40	0	CENPV
SPRY1	4.49024318618492e-44	-3.35253896115076	0.007	0.079	8.38193695565138e-40	0	SPRY1
FAM229B	4.53707876117727e-44	1.32244711660987	0.186	0.044	8.46936492348961e-40	0	FAM229B
PFKL	5.11181519196235e-44	0.832936042728808	0.341	0.168	9.54222541883612e-40	0	PFKL
MAGEA1	5.27515917343895e-44	1.61694621059045	0.16	0.027	9.84713962905848e-40	0	MAGEA1
METTL18	5.42537486648193e-44	-2.25118192728056	0.03	0.133	1.01275472632618e-39	0	METTL18
PSMD7	5.6943404193055e-44	-1.60121797923027	0.269	0.445	1.06296252607176e-39	0	PSMD7
NLN	6.02178181989265e-44	-2.06010884790195	0.032	0.138	1.12408601231936e-39	0	NLN
COL5A2	6.74926073140613e-44	-1.42452397400639	0.034	0.142	1.25988450073158e-39	0	COL5A2
EXPH5	7.65136651442008e-44	-3.01833236998801	0.005	0.074	1.4282805872468e-39	0	EXPH5
CTSH	8.10664854503175e-44	1.46708191892404	0.256	0.096	1.51326808390108e-39	0	CTSH
SEC11C	8.36559632964832e-44	0.575446567421582	0.641	0.461	1.56160586685545e-39	0	SEC11C
NDRG1	8.87384452201966e-44	1.41954550145712	0.285	0.122	1.65648055692541e-39	0	NDRG1
FAM195A	9.54070124942661e-44	0.409789074744142	0.64	0.459	1.78096270223046e-39	0	FAM195A
ELP3	1.00719391099633e-43	-2.1120480956109	0.025	0.122	1.88012887365684e-39	0	ELP3
PABPN1	1.04774577883864e-43	0.976383017574545	0.466	0.303	1.95582704535808e-39	0	PABPN1
RTN2	1.07064679163073e-43	-1.31183153126773	0.054	0.179	1.99857636593709e-39	0	RTN2
MLEC	1.07609273527989e-43	0.723988406773409	0.544	0.373	2.00874230894696e-39	0	MLEC
C1orf122	1.07751538323022e-43	0.46272220513344	0.568	0.382	2.01139796587585e-39	0	C1orf122
SDF2L1	1.28824663676913e-43	0.485743326455974	0.676	0.491	2.40476999685694e-39	0	SDF2L1
HPX	1.39440814958107e-43	0.485930800526557	0.777	0.555	2.60294169282298e-39	0	HPX
NOL12	1.63488168491515e-43	-1.75489279645812	0.023	0.119	3.05183364123112e-39	0	NOL12
FLCN	1.72682128361856e-43	1.49116548716287	0.245	0.091	3.22345729013076e-39	0	FLCN
SAA2	1.88668046856335e-43	0.995455361319735	0.196	0.048	3.52186643066721e-39	0	SAA2
TDP2	1.96491306435099e-43	-1.68664113401392	0.094	0.243	3.667903217224e-39	0	TDP2
LINC01389	2.07986337693135e-43	2.6961289265491	0.134	0.015	3.88248096571775e-39	0	LINC01389
LRP2BP	2.28066770697472e-43	-3.89393765805314	0.002	0.065	4.25732240860971e-39	0	LRP2BP
HSD3B7	2.29816389413594e-43	0.724194593482017	0.399	0.219	4.28998254118356e-39	0	HSD3B7
CBLC	2.35613417113174e-43	1.83533073220233	0.175	0.039	4.39819565725162e-39	0	CBLC
ATXN10	3.23185067507592e-43	-1.79869056458541	0.144	0.31	6.03289565516421e-39	0	ATXN10
PALM	3.28134525314471e-43	2.05479904804979	0.142	0.018	6.12528718404523e-39	0	PALM
BTBD6	3.59599999800219e-43	2.28823836155379	0.142	0.019	6.71265319627068e-39	0	BTBD6
USF2	3.62786043447306e-43	0.709671266178722	0.445	0.266	6.77212707303087e-39	0	USF2
COX5A	3.76232990194931e-43	-0.523004064797086	0.928	0.892	7.02314122796877e-39	0	COX5A
ANXA11	3.9270475871779e-43	0.430571277097307	0.517	0.327	7.33061973098498e-39	0	ANXA11
UBXN10-AS1	4.31502668035557e-43	-3.67767223191683	0.002	0.062	8.05486030421974e-39	0	UBXN10-AS1
RWDD4	4.3269129984624e-43	-1.83412409358925	0.068	0.2	8.07704849422977e-39	0	RWDD4
C2orf74	4.69452186459607e-43	-1.60037605924828	0.2	0.378	8.76326396464149e-39	0	C2orf74
FBXO8	5.4474539084539e-43	-2.22975187349307	0.027	0.126	1.01687622109109e-38	0	FBXO8
PANK2	5.67493376480235e-43	-1.67312278431557	0.123	0.283	1.05933988587565e-38	0	PANK2
RAB30	5.90585238430445e-43	-3.14331622188491	0.006	0.077	1.10244546457811e-38	0	RAB30
SMIM24	6.01816223907996e-43	1.51741900484599	0.157	0.027	1.12341034516906e-38	0	SMIM24
AZIN1	6.10954979773498e-43	-1.31653955433598	0.217	0.392	1.14046966074319e-38	0	AZIN1
SNTB1	6.81553167566131e-43	-1.41923841897029	0.103	0.253	1.2722552978957e-38	0	SNTB1
NDST1	7.9028056793276e-43	1.52775776735211	0.304	0.145	1.47521673616008e-38	0	NDST1
ACTR10	7.91476933567375e-43	0.987778097293934	0.321	0.153	1.47744999189022e-38	0	ACTR10
DDX46	7.97642020908981e-43	0.357579818009298	0.609	0.427	1.48895836043079e-38	0	DDX46
RINL	8.61369450724992e-43	0.986334329583767	0.353	0.187	1.60791835366834e-38	0	RINL
SPON2	8.6985236806699e-43	-1.28516869420979	0.332	0.482	1.62375341547065e-38	0	SPON2
PROX1	8.82238334487935e-43	0.972605916958606	0.461	0.298	1.64687429898863e-38	0	PROX1
DLEU1	9.64339063075869e-43	-2.05838384789957	0.029	0.129	1.80013172904372e-38	0	DLEU1
PTPRF	9.69697943610151e-43	0.978016596277661	0.464	0.302	1.81013515133707e-38	0	PTPRF
VPS13A	1.05293383915319e-42	-1.15430130751957	0.085	0.23	1.96551159754726e-38	0	VPS13A
PLEKHJ1	1.11417131645307e-42	0.768245137197	0.399	0.227	2.07982359642294e-38	0	PLEKHJ1
CMTM8	1.14993296929709e-42	0.553829993801146	0.586	0.415	2.14657987378688e-38	0	CMTM8
AC069277.2	1.23082987354039e-42	-3.29574399682599	0.002	0.061	2.29759012493785e-38	0	AC069277.2
EIF3J	1.39969833578709e-42	0.235323570446961	0.623	0.435	2.61281688341377e-38	0	EIF3J
NDUFAF2	1.81371114453391e-42	0.217636109147238	0.571	0.38	3.38565459350145e-38	0	NDUFAF2
GNB2	2.01526829331277e-42	0.393810740688816	0.578	0.403	3.76190132312695e-38	0	GNB2
SRSF8	2.19018733342225e-42	-1.56423036157105	0.055	0.178	4.08842269529932e-38	0	SRSF8
CDC37L1-AS1	2.47521815215774e-42	-2.15407379923231	0.028	0.127	4.62048972463285e-38	0	CDC37L1-AS1
GCC2	2.57541245906194e-42	-1.26808516086845	0.082	0.223	4.80752243733092e-38	0	GCC2
CLTA	3.15987449063876e-42	0.283370253033045	0.877	0.744	5.89853771167536e-38	0	CLTA
TIMM8A	3.29577280888041e-42	0.319545355135609	0.583	0.4	6.15221910233707e-38	0	TIMM8A
SRI	3.55118261008767e-42	0.328317284473972	0.553	0.363	6.62899257825066e-38	0	SRI
AURKAIP1	3.56143189677243e-42	0.314875866754903	0.862	0.694	6.6481249217051e-38	0	AURKAIP1
ACSL4	3.69045074638713e-42	-1.86019913077587	0.05	0.166	6.88896440828086e-38	0	ACSL4
PLP2	3.80796067337225e-42	0.727766496929353	0.359	0.178	7.10832018898399e-38	0	PLP2
HNRNPH1	3.86545668001383e-42	1.09931129830915	0.451	0.286	7.21564798458183e-38	0	HNRNPH1
FAM98C	3.92016592086984e-42	0.935302259286844	0.291	0.126	7.31777372448773e-38	0	FAM98C
RPL39	4.46629770446523e-42	-0.309602668932479	0.991	0.998	8.33723792492524e-38	0	RPL39
TXNL4A	4.96706744843206e-42	0.36207539798637	0.678	0.506	9.27202480598813e-38	0	TXNL4A
RCC1	5.17751358334032e-42	-2.09340199030068	0.029	0.128	9.66486460602137e-38	0	RCC1
ACSM1	5.83859291683916e-42	0.535788652487059	0.516	0.33	1.08989013978637e-37	0	ACSM1
C6orf203	6.83587037485831e-42	-2.01080328100579	0.064	0.189	1.2760519228748e-37	0	C6orf203
TGM3	7.39107315383587e-42	-3.53793429199959	0.002	0.061	1.37969162562654e-37	0	TGM3
ABHD4	7.50589495120122e-42	-1.90374962220267	0.032	0.134	1.40112541054073e-37	0	ABHD4
ABCE1	8.02757360582016e-42	-1.86769834021315	0.07	0.202	1.49850716499845e-37	0	ABCE1
PURA	8.55624348581289e-42	1.12033308130047	0.382	0.217	1.59719397149669e-37	0	PURA
TINAG	8.58050548344897e-42	-3.76240945956819	0.002	0.06	1.60172295859542e-37	0	TINAG
RNF157	9.20490362665794e-42	2.51957780905578	0.16	0.032	1.71827935998824e-37	0	RNF157
HSD17B10	9.4222198108826e-42	0.241320123019162	0.915	0.79	1.75884577209746e-37	0	HSD17B10
ZNF518A	1.18984772183112e-41	-1.18302252143914	0.085	0.226	2.22108874234214e-37	0	ZNF518A
CGN	1.23994722419e-41	1.92280120006845	0.249	0.102	2.31460948339547e-37	0	CGN
MSC-AS1	1.24795801086046e-41	-5.72405015662553	0	0.055	2.32956321887321e-37	0	MSC-AS1
MTX1	1.38683680432238e-41	0.236343617232048	0.743	0.573	2.58880826262858e-37	0	MTX1
FHL1	1.43659588811118e-41	1.40871752482291	0.179	0.042	2.68169354433715e-37	0	FHL1
FKBP3	1.62256066327264e-41	-1.45787508721502	0.382	0.531	3.02883399013103e-37	0	FKBP3
SULT1B1	1.68262863061059e-41	-2.30319378473719	0.011	0.088	3.14096286476079e-37	0	SULT1B1
CHI3L1	1.78697861385783e-41	-2.91948358334282	0.005	0.069	3.33575297848841e-37	0	CHI3L1
RPLP0	1.80026531866968e-41	-0.316756696752719	0.988	0.98	3.36055527036069e-37	0	RPLP0
PSMC3	1.95584613128291e-41	0.130752190428591	0.789	0.603	3.65097797326581e-37	0	PSMC3
IER5L	2.24025191127799e-41	-2.3660829264818	0.005	0.069	4.18187824278262e-37	0	IER5L
ADRM1	2.79239229086434e-41	0.326054322971139	0.768	0.589	5.21255868935646e-37	0	ADRM1
MFSD14A	2.92935243398214e-41	-1.12656850263654	0.045	0.159	5.46822218851446e-37	0	MFSD14A
CDKN3	2.95656825114534e-41	0.218279390214785	0.375	0.182	5.51902595441301e-37	0	CDKN3
RALBP1	4.27467230231601e-41	0.435687696970197	0.555	0.385	7.9795307867333e-37	0	RALBP1
ENC1	4.28376190478484e-41	-2.26422907680681	0.009	0.081	7.99649834766186e-37	0	ENC1
TOMM7	4.40106208070999e-41	0.210980367659058	0.967	0.908	8.21546258606134e-37	0	TOMM7
FLOT2	4.81129309405039e-41	1.452383156085	0.263	0.108	8.98124081866386e-37	0	FLOT2
SLC39A1	5.22293229519671e-41	0.84536120549004	0.455	0.293	9.7496477154437e-37	0	SLC39A1
RPL29	5.82846196807529e-41	0.185394906425895	0.994	0.992	1.08799899558061e-36	0	RPL29
SERPINF1	6.54992419481987e-41	0.590260171761068	0.685	0.496	1.22267434944702e-36	0	SERPINF1
ORMDL2	6.59704768884275e-41	0.606693838990828	0.571	0.399	1.23147089207628e-36	0	ORMDL2
MTA3	8.23175515704673e-41	1.22114170659963	0.229	0.081	1.53662173516591e-36	0	MTA3
MBTPS1	8.28119611481519e-41	-1.32362684169605	0.064	0.19	1.54585087875255e-36	0	MBTPS1
MPST	8.48109063368169e-41	-0.71586949359161	0.846	0.805	1.58316518858936e-36	0	MPST
CTD-3065J16.9	8.78994321749243e-41	-1.76333634176527	0.035	0.14	1.64081870040931e-36	0	CTD-3065J16.9
CUX2	9.76459538401799e-41	-1.36669677752388	0.074	0.206	1.82275702033464e-36	0	CUX2
LPIN1	9.99697471687278e-41	1.33652631998928	0.332	0.175	1.86613527039864e-36	0	LPIN1
IARS	1.081842165396e-40	-1.35610297786479	0.072	0.205	2.01947477014472e-36	0	IARS
EIF1AX	1.2305542933986e-40	-1.24738395914459	0.363	0.508	2.29707569948717e-36	0	EIF1AX
RP4-601P9.2	1.25047524706412e-40	-2.52485605463955	0.007	0.074	2.3342621436946e-36	0	RP4-601P9.2
ITGAV	1.26596486464681e-40	-1.21578340082046	0.038	0.144	2.3631766128362e-36	0	ITGAV
SEC62	1.29452421939335e-40	0.376733512961431	0.873	0.626	2.41648836034156e-36	0	SEC62
RAB3C	1.33529809928546e-40	2.03080575274973	0.14	0.021	2.49260096193617e-36	0	RAB3C
HNRNPU-AS1	1.36309394959027e-40	-1.10099821038612	0.042	0.152	2.54448747570016e-36	0	HNRNPU-AS1
CNOT7	1.41843103686326e-40	-1.42940732319223	0.147	0.309	2.64778521651265e-36	0	CNOT7
SPATA5	1.42615589364297e-40	-1.97981048176895	0.017	0.1	2.66220520666333e-36	0	SPATA5
LPIN3	1.65919892296248e-40	2.13016233037785	0.217	0.076	3.09722662949407e-36	0	LPIN3
DESI1	1.81629473573818e-40	-1.50258392977823	0.256	0.419	3.39047738320247e-36	0	DESI1
NDFIP1	1.87757799058652e-40	0.502094778908837	0.597	0.427	3.50487483502785e-36	0	NDFIP1
ANAPC10	2.15451497944302e-40	-1.92091697123214	0.06	0.182	4.02183311212628e-36	0	ANAPC10
NUDT22	2.2197114557354e-40	0.444096503997691	0.584	0.42	4.14353537442127e-36	0	NUDT22
INTS2	2.27457597810633e-40	-1.86349502641731	0.025	0.118	4.24595097833109e-36	0	INTS2
SERTAD4-AS1	2.34586247058568e-40	-4.4075959739483	0.001	0.055	4.37902147384229e-36	0	SERTAD4-AS1
NDUFA13	2.40668767171523e-40	-0.735687008695803	0.794	0.727	4.49256387679082e-36	0	NDUFA13
RPN1	2.9497321229723e-40	0.771426513336062	0.543	0.381	5.50626495395239e-36	0	RPN1
SPG7	2.95696416435274e-40	-1.16101968091373	0.083	0.22	5.51976500559725e-36	0	SPG7
SEC61A1	3.58354099634231e-40	1.20695649512124	0.417	0.268	6.68939597787219e-36	0	SEC61A1
RARS2	4.19891755737135e-40	-1.9239689841144	0.055	0.172	7.8381194043451e-36	0	RARS2
S100A10	4.28849748194684e-40	-0.699078255140529	0.856	0.851	8.00533824955017e-36	0	S100A10
FADS3	4.29707211125317e-40	1.72275333123122	0.206	0.065	8.0213445100763e-36	0	FADS3
BCKDHB	4.47745741879615e-40	-1.94860651115593	0.055	0.172	8.35806976366678e-36	0	BCKDHB
RP11-286E11.1	4.47858999214901e-40	-3.02435898067537	0.005	0.069	8.36018393834456e-36	0	RP11-286E11.1
MPP7	5.029520282287e-40	-5.2623830437512	0.001	0.057	9.38860551094514e-36	0	MPP7
UCK2	5.25286457635213e-40	-1.52724505302214	0.079	0.212	9.80552230467653e-36	0	UCK2
SYNGR1	5.58682330871536e-40	1.42201746642099	0.173	0.041	1.0428923070379e-35	0	SYNGR1
RNASE4	6.85744813967043e-40	-1.21104516311104	0.1	0.245	1.28007984423228e-35	0	RNASE4
CTSS	7.53993342740116e-40	0.966678362643353	0.233	0.081	1.40747937289298e-35	0	CTSS
AUTS2	7.67243358808689e-40	1.86965475820066	0.186	0.053	1.43221317788818e-35	0	AUTS2
IL32	8.0076959541922e-40	0.493408425837333	0.626	0.447	1.49479660376906e-35	0	IL32
GLT8D1	8.40470744290095e-40	-1.06081153911152	0.156	0.321	1.56890673836632e-35	0	GLT8D1
KLC4	9.68277836577146e-40	0.796043040769928	0.384	0.219	1.80748423753856e-35	0	KLC4
MTRNR2L11	9.82536431410521e-40	-2.36229769720552	0.004	0.065	1.83410075651402e-35	0	MTRNR2L11
CTD-3184A7.4	1.03730198825446e-39	-1.75999294480441	0.053	0.17	1.93633162147459e-35	0	CTD-3184A7.4
C12orf57	1.04104500326432e-39	0.324735644385289	0.883	0.706	1.94331870759351e-35	0	C12orf57
CUEDC2	1.07815539360421e-39	0.439744436094584	0.52	0.351	2.01259267324098e-35	0	CUEDC2
AC002310.12	1.11234000067952e-39	-1.43024714324072	0.042	0.15	2.07640507926846e-35	0	AC002310.12
SETMAR	1.13959470688656e-39	-2.43715519428833	0.017	0.099	2.12728143934514e-35	0	SETMAR
UPP1	1.19891187655409e-39	0.837110497444285	0.285	0.125	2.23800879996352e-35	0	UPP1
FAM103A1	1.21594035507116e-39	-1.54511780589914	0.211	0.382	2.26979586081134e-35	0	FAM103A1
BZW1	1.25695523029958e-39	-1.4505646885533	0.266	0.433	2.34635832840022e-35	0	BZW1
ABHD11	1.26690387480957e-39	0.877760680275274	0.258	0.104	2.36492946310702e-35	0	ABHD11
C11orf54	1.40358109509898e-39	-1.57487734324448	0.234	0.405	2.62006483022126e-35	0	C11orf54
SLC7A8	1.44454966903122e-39	-3.94323034978548	0.001	0.056	2.69654086718057e-35	0	SLC7A8
PPP1R14D	1.7843970448183e-39	1.77196198856016	0.14	0.022	3.33093396356232e-35	0	PPP1R14D
GCNT2	1.78928747048584e-39	-1.71037442203809	0.011	0.084	3.34006292115591e-35	0	GCNT2
LINC01474	1.87579745773458e-39	-4.50084936731456	0.005	0.066	3.50155111435315e-35	0	LINC01474
NF1	1.89291567429228e-39	1.88150612170761	0.221	0.08	3.53350568920141e-35	0	NF1
BLVRA	2.05289283554245e-39	0.942571430496359	0.19	0.051	3.83213505610708e-35	0	BLVRA
CBWD5	2.27342987467956e-39	-1.70378939284314	0.073	0.202	4.24381154706433e-35	0	CBWD5
JOSD2	2.4772112205846e-39	0.756061939967731	0.413	0.245	4.62421018546527e-35	0	JOSD2
LINC01006	2.645871278745e-39	1.5705614799799	0.185	0.051	4.93904791603328e-35	0	LINC01006
SPARC	2.90401887147778e-39	-2.75993003783984	0.025	0.115	5.42093202738757e-35	0	SPARC
RP11-284F21.10	3.16433636926278e-39	-4.27550677571268	0.002	0.057	5.90686670050283e-35	0	RP11-284F21.10
BCAS3	3.28241558613843e-39	-1.98579346294888	0.036	0.138	6.1272851746446e-35	0	BCAS3
RPP38	3.38080916691448e-39	1.00726266484362	0.265	0.111	6.31095647187925e-35	0	RPP38
NADK2	4.28680574737241e-39	-1.28949020488794	0.217	0.383	8.00218028862008e-35	0	NADK2
PRKCDBP	4.58670327874441e-39	1.12486918859541	0.178	0.045	8.56199901043218e-35	0	PRKCDBP
DIXDC1	4.98929591414977e-39	-3.20126499139551	0.005	0.067	9.31351868294338e-35	0	DIXDC1
SLC23A2	5.6333162642677e-39	-0.995281866350251	0.08	0.213	1.05157114705085e-34	0	SLC23A2
ZNF768	5.69713204957472e-39	1.35626269479282	0.258	0.11	1.06348363969411e-34	0	ZNF768
PNPLA3	5.74268644510633e-39	-0.975410735985007	0.047	0.159	1.071987278708e-34	0	PNPLA3
PERP	5.8262418110856e-39	-1.0880028607656	0.438	0.545	1.08758455887535e-34	0	PERP
GABPB2	6.15995254028304e-39	2.30892575525445	0.152	0.032	1.14987834069463e-34	0	GABPB2
LAMTOR3	6.61571560929976e-39	-1.69939678217387	0.071	0.197	1.23495563278799e-34	0	LAMTOR3
BCL2L10	7.09194119936729e-39	2.75475708193796	0.116	0.011	1.32385266368589e-34	0	BCL2L10
NOP2	7.3352705442615e-39	-1.66857718500821	0.071	0.198	1.36927495249729e-34	0	NOP2
SERPINB6	8.23694392431341e-39	0.458455132044524	0.415	0.242	1.53759032235158e-34	0	SERPINB6
RPS2	8.86703115861723e-39	0.221100874782784	0.99	0.993	1.65520870637908e-34	0	RPS2
RARA	9.11361984545362e-39	1.03816167466736	0.258	0.107	1.70123941655083e-34	0	RARA
DSG1	9.78830201543319e-39	-4.42810658466917	0.001	0.055	1.82718233722091e-34	0	DSG1
ZSCAN31	1.00965410059602e-38	-1.84152149955344	0.016	0.095	1.88472130958259e-34	0	ZSCAN31
SLC16A4	1.12111926106496e-38	-2.15566674202541	0.009	0.077	2.09279332462996e-34	0	SLC16A4
PCSK1N	1.16163575370578e-38	1.66183421855942	0.15	0.029	2.16842546144257e-34	0	PCSK1N
CDV3	1.32579774887422e-38	0.499178186598124	0.556	0.405	2.4748666578235e-34	0	CDV3
SSB	1.42555856228789e-38	-1.46499670293652	0.24	0.411	2.6610901682228e-34	0	SSB
DHRS3	1.44419391070551e-38	0.844636221703229	0.495	0.344	2.69587677311397e-34	0	DHRS3
STXBP2	1.54987495722047e-38	0.907997663619602	0.208	0.067	2.89315158264345e-34	0	STXBP2
ATMIN	1.60991467897898e-38	-1.86093395111631	0.022	0.108	3.00522773125005e-34	0	ATMIN
PACS1	1.81164178333786e-38	2.68804457583826	0.14	0.025	3.38179171695678e-34	0	PACS1
FAH	1.84741328964489e-38	0.161247511844253	0.588	0.407	3.44856638778011e-34	0	FAH
C10orf11	1.88084259100281e-38	0.332503235426884	0.455	0.273	3.51096886462495e-34	0	C10orf11
SHD	1.94358942613776e-38	0.898135182891974	0.261	0.107	3.62809838177136e-34	0	SHD
TONSL	1.98738912884538e-38	-1.64831042180415	0.057	0.173	3.70985928681566e-34	0	TONSL
CTNNBIP1	2.17716276267129e-38	-1.49646285197324	0.182	0.343	4.06410972907849e-34	0	CTNNBIP1
MYL12A	2.37609185415435e-38	-0.927852503199394	0.791	0.792	4.43545066414992e-34	0	MYL12A
INO80C	2.5179906729177e-38	-1.74919055867838	0.108	0.249	4.70033318913547e-34	0	INO80C
THOC3	2.77321073501087e-38	-2.14153469790978	0.055	0.168	5.17675247904478e-34	0	THOC3
TTLL12	2.81191939749024e-38	-1.42932537376443	0.052	0.165	5.24900993929503e-34	0	TTLL12
FN3K	2.9795657162963e-38	1.95911267325629	0.178	0.05	5.56195532261029e-34	0	FN3K
SCOC-AS1	2.98261648065605e-38	-2.49474958658326	0.01	0.081	5.56765018444065e-34	0	SCOC-AS1
TTTY15	3.04305870074352e-38	-4.27549564663046	0.001	0.053	5.68047767667793e-34	0	TTTY15
SDAD1	3.44078599654625e-38	-1.64443972965745	0.093	0.231	6.42291521975289e-34	0	SDAD1
ASB4	3.45613257610771e-38	-2.56886196369948	0.005	0.067	6.45156267982027e-34	0	ASB4
BID	3.61564313219914e-38	0.358313131846584	0.605	0.438	6.74932103487614e-34	0	BID
RP11-774D14.1	3.74496735757015e-38	-3.25114661865191	0.008	0.073	6.99073056637619e-34	0	RP11-774D14.1
CA5A	3.75048909854637e-38	-1.52721862771894	0.074	0.202	7.0010380002565e-34	0	CA5A
C3orf14	3.9782277228417e-38	1.59008384097084	0.148	0.028	7.42615769022861e-34	0	C3orf14
DNAJB4	4.33194869680079e-38	-2.35553382434389	0.03	0.123	8.08644863231803e-34	0	DNAJB4
ZNF480	4.49067277839717e-38	-2.11728180794576	0.027	0.118	8.382738875434e-34	0	ZNF480
RP11-121M22.1	4.59891429294796e-38	-2.21343003931707	0.004	0.063	8.58479331064596e-34	0	RP11-121M22.1
SNX3	4.60797221017981e-38	-1.09210516453695	0.594	0.661	8.60170172474265e-34	0	SNX3
YTHDF2	4.73765668961393e-38	-1.56134590620092	0.154	0.311	8.84378374250232e-34	0	YTHDF2
NAPRT	4.74628434784379e-38	0.241133531641931	0.738	0.565	8.85988899212e-34	0	NAPRT
TMBIM6	4.94561957914601e-38	0.418247045460288	0.938	0.674	9.23198806839185e-34	0	TMBIM6
TRIM8	4.97030856660867e-38	-1.45409863545215	0.038	0.14	9.27807500128841e-34	0	TRIM8
CFHR5	5.30912024164801e-38	-1.56428119173087	0.06	0.177	9.91053475508435e-34	0	CFHR5
FAHD2A	5.49761456033772e-38	0.665914688448344	0.446	0.283	1.02623970997824e-33	0	FAHD2A
SEPT11	5.98284406170502e-38	1.0027244446986	0.319	0.161	1.11681750099848e-33	0	SEPT11
SPTLC3	6.07789445162751e-38	-3.70982537546853	0.004	0.062	1.13456055728531e-33	0	SPTLC3
C10orf54	6.27112547710403e-38	2.03346427146664	0.169	0.043	1.17063099281101e-33	0	C10orf54
POLR3H	6.66032731195272e-38	-1.6179821165609	0.09	0.224	1.24328329932221e-33	0	POLR3H
UBE2D3	6.78710613255008e-38	-1.20370379230364	0.532	0.614	1.26694910176312e-33	0	UBE2D3
CD55	7.11843096888115e-38	-1.29448220230511	0.052	0.165	1.32879750896104e-33	0	CD55
CDK2AP2	7.73411144311018e-38	0.641649458527138	0.432	0.271	1.44372658308538e-33	0	CDK2AP2
RP11-501C14.5	9.44233080841844e-38	-6.83495252921383	0	0.049	1.76259989200747e-33	0	RP11-501C14.5
LINC01510	1.07461933965758e-37	-3.50458668532572	0.002	0.057	2.0059919213388e-33	0	LINC01510
RNF130	1.11306708650915e-37	0.756706912846311	0.425	0.268	2.07776233038663e-33	0	RNF130
TMEM220	1.11551698973139e-37	0.906361538874213	0.374	0.219	2.08233556473158e-33	0	TMEM220
RP11-670E13.6	1.11930124719487e-37	-1.98353183857228	0.017	0.095	2.08939963813866e-33	0	RP11-670E13.6
JMJD6	1.1467579762135e-37	-1.67697101206638	0.136	0.287	2.14065311419774e-33	0	JMJD6
RTFDC1	1.3241961982544e-37	0.420376404256853	0.443	0.271	2.47187704328149e-33	0	RTFDC1
KRTCAP3	1.32886989932541e-37	2.16465924392413	0.146	0.029	2.48060144107075e-33	0	KRTCAP3
NUP133	1.39086812387806e-37	-1.89282806995346	0.025	0.114	2.59633352684318e-33	0	NUP133
ABI2	1.51336144291087e-37	1.76352202501799	0.223	0.085	2.82499180548171e-33	0	ABI2
FDPS	1.55087003306032e-37	-0.863653196554332	0.838	0.809	2.8950090907137e-33	0	FDPS
AQP11	1.57674863583763e-37	-1.19356187889325	0.133	0.283	2.94331667851811e-33	0	AQP11
PHYKPL	1.61501796129007e-37	1.12673143855468	0.317	0.167	3.01475402834017e-33	0	PHYKPL
ING5	1.64084164079298e-37	-1.64367416519368	0.027	0.116	3.06295909086826e-33	0	ING5
TMEM30A	1.77490859984441e-37	-0.963861813921516	0.092	0.23	3.31322188332955e-33	0	TMEM30A
SNRPA1	1.85248533176721e-37	-1.46737179323312	0.183	0.346	3.45803436880985e-33	0	SNRPA1
FAM104A	2.09009521227051e-37	-1.34959927715811	0.147	0.3	3.90158073274537e-33	0	FAM104A
HOOK3	2.19884739163376e-37	1.27766360065372	0.303	0.156	4.10458842596274e-33	0	HOOK3
GPX7	2.4245916869544e-37	-3.45751190216344	0.002	0.057	4.52598530203777e-33	0	GPX7
CD2BP2	2.44984651096323e-37	0.793164376500765	0.329	0.167	4.57312848201507e-33	0	CD2BP2
OS9	2.51124199885672e-37	0.805245305851072	0.49	0.335	4.68773543926585e-33	0	OS9
TRAPPC1	2.60367289545109e-37	0.357002197952211	0.512	0.344	4.86027619393855e-33	0	TRAPPC1
RP5-884G6.2	2.85032085963207e-37	-2.73237130412583	0.011	0.081	5.32069394867518e-33	0	RP5-884G6.2
MCL1	2.94147646170541e-37	0.778781079446796	0.521	0.364	5.49085411106548e-33	0	MCL1
NOP16	3.11147426018528e-37	-1.42428868376799	0.193	0.356	5.80818900148786e-33	0	NOP16
FOPNL	3.157927215856e-37	-1.55751828866424	0.107	0.247	5.8949027338384e-33	0	FOPNL
MCCC2	3.40715984745389e-37	-1.36056756936664	0.097	0.235	6.36014528724217e-33	0	MCCC2
VPS37A	3.43260488093325e-37	-1.94891117205545	0.042	0.144	6.40764353123809e-33	0	VPS37A
TLCD2	3.54882377614337e-37	2.40495867579717	0.124	0.017	6.62458934292682e-33	0	TLCD2
ERAP1	3.82926103904968e-37	-1.18953583220722	0.057	0.173	7.14808158159403e-33	0	ERAP1
MGMT	4.25361394445044e-37	0.224687807026743	0.794	0.626	7.94022115010563e-33	0	MGMT
CYP4F3	4.48924420258351e-37	0.542668130631056	0.597	0.395	8.38007215296264e-33	0	CYP4F3
SMAD6	4.61459623700075e-37	-3.57148585086986	0.004	0.062	8.6140667956093e-33	0	SMAD6
CIR1	5.43284797085118e-37	-1.46630277371465	0.188	0.354	1.01414973071879e-32	0	CIR1
SMIM10L1	5.72033462707357e-37	-1.446085169367	0.232	0.389	1.06781486483582e-32	0	SMIM10L1
UBE2B	6.08556303214264e-37	0.310923452693382	0.664	0.506	1.13599205121007e-32	0	UBE2B
TNFRSF10B	6.93649776209074e-37	-1.22254576855781	0.034	0.13	1.29483603724948e-32	0	TNFRSF10B
GS1-124K5.4	7.21772017962913e-37	-1.3691219723488	0.156	0.311	1.34733182593137e-32	0	GS1-124K5.4
CYP17A1	7.25592762635323e-37	-1.49224330983463	0.057	0.17	1.35446401001136e-32	0	CYP17A1
FBXO18	7.52972350743998e-37	1.71916387167419	0.238	0.099	1.40557348713382e-32	0	FBXO18
ABCG2	7.8650875586406e-37	-1.15835919212355	0.13	0.279	1.46817589457144e-32	0	ABCG2
DDB2	7.98809341329005e-37	1.29798395521753	0.21	0.073	1.49113739745885e-32	0	DDB2
ARRB2	7.99503751856047e-37	1.01953945493477	0.2	0.066	1.49243365358968e-32	0	ARRB2
LMOD1	8.2831495636607e-37	-2.63206567641012	0.002	0.055	1.54621552904854e-32	0	LMOD1
MTHFR	8.77038185621929e-37	-1.60639983028505	0.028	0.118	1.63716718110046e-32	0	MTHFR
GOT2	8.79198841221245e-37	0.565355335871479	0.489	0.33	1.6412004769077e-32	0	GOT2
ZBTB8OS	9.92928705002435e-37	-1.30776333116287	0.234	0.403	1.85350001362805e-32	0	ZBTB8OS
PALLD	1.0823536519207e-36	-1.43783462438118	0.104	0.242	2.02042956204036e-32	0	PALLD
IFITM3	1.14175843634398e-36	0.243994004764875	0.953	0.845	2.13132047312331e-32	0	IFITM3
NOL8	1.20711841706713e-36	-1.5598718438351	0.047	0.153	2.25332794913921e-32	0	NOL8
TMEM54	1.22014205454791e-36	0.962700222936822	0.286	0.133	2.27763917322458e-32	0	TMEM54
SPAG7	1.35499677312905e-36	0.55800904017255	0.377	0.216	2.52937247640001e-32	0	SPAG7
FBXL22	1.40740503413873e-36	-1.86284852597735	0.012	0.084	2.62720297722677e-32	0	FBXL22
AC016700.5	1.48886865052619e-36	0.828806797126282	0.258	0.108	2.77927110993724e-32	0	AC016700.5
UQCR10	1.58141411810477e-36	-0.399858817157849	0.96	0.927	2.95202573426618e-32	0	UQCR10
SLCO1B3	1.61215307958937e-36	-4.97960286363952	0.001	0.051	3.00940615366947e-32	0	SLCO1B3
CTD-2287O16.5	1.62035220672699e-36	-1.82600711591654	0.017	0.093	3.02471146429727e-32	0	CTD-2287O16.5
IMPA2	1.64798221850165e-36	0.462973106652208	0.43	0.259	3.07628840727704e-32	0	IMPA2
ENTPD5	1.65436636541467e-36	1.00507498543927	0.391	0.236	3.08820569431956e-32	0	ENTPD5
CACNA2D4	1.65588274909986e-36	-2.61190274237114	0.005	0.063	3.09103632774471e-32	0	CACNA2D4
EMC8	1.68236650767488e-36	-1.7751506750789	0.084	0.211	3.1404735598767e-32	0	EMC8
MDGA1	1.74921887582783e-36	-2.80079666821725	0.003	0.059	3.26526687550782e-32	0	MDGA1
CMSS1	1.85627420095765e-36	0.370692302959576	0.433	0.259	3.46510705092765e-32	0	CMSS1
PSENEN	1.87044223018167e-36	0.483918732336999	0.578	0.419	3.49155451108011e-32	0	PSENEN
SULF2	1.89693749603297e-36	2.24748868700519	0.131	0.022	3.54101322384475e-32	0	SULF2
TGFBR2	2.12066161084179e-36	-1.00945018461842	0.102	0.24	3.95863902895836e-32	0	TGFBR2
MANBA	2.1457083166169e-36	-1.48601968985289	0.027	0.116	4.00539371462877e-32	0	MANBA
ARHGAP4	2.25439748837122e-36	1.45139468189813	0.182	0.054	4.20828379154255e-32	0	ARHGAP4
DCTD	2.32680509899378e-36	-1.76664263566279	0.062	0.178	4.34344707829169e-32	0	DCTD
RP13-270P17.3	2.44571576467877e-36	1.20504834021454	0.278	0.13	4.56541761792587e-32	0	RP13-270P17.3
EPB41L5	2.58178514220096e-36	-1.28278130398121	0.086	0.218	4.81941832494653e-32	0	EPB41L5
SFXN4	3.13349941232626e-36	0.829699775318977	0.348	0.191	5.84930335298943e-32	0	SFXN4
MINOS1	3.20482310135048e-36	-0.827932513708411	0.708	0.694	5.98244328329095e-32	0	MINOS1
COX6A1	3.41168169615222e-36	0.296967719518566	0.976	0.865	6.36858622220736e-32	0	COX6A1
LEPROTL1	3.60743403826286e-36	-1.31227602111798	0.095	0.231	6.73399711922528e-32	0	LEPROTL1
AAK1	3.99885478457039e-36	1.16411712058346	0.284	0.138	7.46466222635754e-32	0	AAK1
TAF12	4.0164975979528e-36	-1.55324388589722	0.186	0.343	7.4975960660985e-32	0	TAF12
ZDHHC9	4.17639251593966e-36	1.16362603302875	0.346	0.201	7.79607190950455e-32	0	ZDHHC9
GYLTL1B	4.51998340535335e-36	-2.2720296127518	0.006	0.066	8.4374530227731e-32	0	GYLTL1B
RRAGC	4.57206208487909e-36	1.09183624317087	0.288	0.143	8.5346682938438e-32	0	RRAGC
RECK	4.75127259420139e-36	2.1866887087514	0.127	0.02	8.86920055159574e-32	0	RECK
HMGN1	4.82698992079507e-36	0.291713804997933	0.654	0.481	9.01054208514816e-32	0	HMGN1
ANP32B	5.10715524277595e-36	-1.26010131231034	0.448	0.569	9.53352669168988e-32	0	ANP32B
HAUS4	5.19281453268327e-36	-1.85115782518799	0.149	0.295	9.69342688815987e-32	0	HAUS4
RP11-553L6.5	5.20161765789076e-36	-1.15490499221538	0.094	0.224	9.70985968198468e-32	0	RP11-553L6.5
ETNPPL	5.35032624919948e-36	-1.83998265978566	0.084	0.209	9.98745400938067e-32	0	ETNPPL
RP3-512B11.3	5.39495626280362e-36	-1.77393466825095	0.061	0.175	1.00707648557755e-31	0	RP3-512B11.3
NDUFV2	5.42562701136733e-36	-0.880860871482313	0.78	0.779	1.01280179421194e-31	0	NDUFV2
SAE1	5.63592281781375e-36	-1.65034579388066	0.103	0.239	1.05205771240129e-31	0	SAE1
SAMD9	5.63890929948937e-36	-2.85725667291347	0.006	0.067	1.05261519893568e-31	0	SAMD9
RNF146	6.09762700266453e-36	-1.69008710549749	0.065	0.182	1.13824403258739e-31	0	RNF146
CCDC47	6.1748836066173e-36	-0.853814204651869	0.237	0.397	1.15266552284725e-31	0	CCDC47
NDUFAF4	6.61760913218248e-36	-1.54052959761061	0.18	0.336	1.2353090967045e-31	0	NDUFAF4
CSNK2B	7.41734378720869e-36	0.20689979845745	0.715	0.555	1.38459556475825e-31	0	CSNK2B
SNTA1	7.68771668556273e-36	0.792929044569413	0.325	0.167	1.43506607369399e-31	0	SNTA1
NABP2	8.48462594107141e-36	0.731684471515691	0.355	0.202	1.5838251244198e-31	0	NABP2
GNG10	9.17235186489175e-36	-2.97052927103925	0.012	0.081	1.71220292261934e-31	0	GNG10
TMEM161A	9.45113128246173e-36	1.54573919933674	0.271	0.131	1.76424267649713e-31	0	TMEM161A
AJ006998.2	9.57850206955745e-36	-3.46978858442396	0.004	0.061	1.78801898132429e-31	0	AJ006998.2
HIST1H2BC	9.60238984878302e-36	-1.64719871028277	0.059	0.171	1.79247811307233e-31	0	HIST1H2BC
RP3-414A15.10	1.07110701720913e-35	1.70622218971976	0.143	0.03	1.99943546902429e-31	0	RP3-414A15.10
GOLGA3	1.12053189395655e-35	-1.37364405634975	0.041	0.14	2.0916968864487e-31	0	GOLGA3
LNX1	1.15463175661524e-35	-2.82964407134176	0.002	0.055	2.15535110007366e-31	0	LNX1
TOLLIP-AS1	1.29584870009778e-35	-1.899359440404	0.022	0.103	2.41896076847253e-31	0	TOLLIP-AS1
TEX22	1.32114952602284e-35	2.33912167777378	0.11	0.012	2.46618982022684e-31	0	TEX22
RP11-20G13.3	1.32170127098967e-35	-3.86661456523198	0.001	0.048	2.46721976255641e-31	0	RP11-20G13.3
C20orf196	1.36380759285693e-35	-3.00985709739907	0.009	0.074	2.54581963358604e-31	0	C20orf196
ATOH8	1.37414108294186e-35	1.33515659566146	0.188	0.059	2.56510915952757e-31	0	ATOH8
NDUFS5	1.37600891191899e-35	0.183975135819193	0.918	0.795	2.56859583587917e-31	0	NDUFS5
DEK	1.42508441795242e-35	0.385241608852591	0.539	0.379	2.66020508299179e-31	0	DEK
METAP1	1.44283238610682e-35	-1.61402883588219	0.043	0.144	2.6933352151456e-31	0	METAP1
EIF4EBP3	1.62280462232338e-35	-1.70909509718446	0.039	0.137	3.02928938849105e-31	0	EIF4EBP3
IMP3	1.65512031590726e-35	-1.34815461384301	0.439	0.558	3.08961309370408e-31	0	IMP3
TGIF1	1.70806693999942e-35	-1.5369629915639	0.129	0.273	3.18844855689692e-31	0	TGIF1
FAM174A	1.73562868249671e-35	-1.2619390111787	0.097	0.231	3.23989806161661e-31	0	FAM174A
NLRP1	1.77900383921183e-35	-2.42525660739189	0.006	0.066	3.32086646665673e-31	0	NLRP1
UFC1	1.80715711398118e-35	0.133844416380034	0.693	0.515	3.37342018466866e-31	0	UFC1
AASDHPPT	1.85589336403748e-35	-1.88333984981709	0.067	0.183	3.46439614264877e-31	0	AASDHPPT
LSM8	1.88435157570681e-35	-1.21817170434006	0.41	0.529	3.5175190863719e-31	0	LSM8
PRDX6	1.9177626832358e-35	0.164927419436136	0.95	0.903	3.57988760079627e-31	0	PRDX6
SULT1A2	2.12970033239952e-35	0.543325304941694	0.371	0.21	3.97551161049018e-31	0	SULT1A2
GSTA2	2.31023003204496e-35	-2.33813454775982	0.053	0.159	4.31250640081832e-31	0	GSTA2
SDCBP	2.31437263019815e-35	0.352685697254453	0.616	0.449	4.32023938879089e-31	0	SDCBP
SAMHD1	2.46497630469884e-35	1.15786119719879	0.344	0.196	4.60137126798132e-31	0	SAMHD1
GNAS	2.80772908058733e-35	0.452150312323355	0.588	0.431	5.24118787473237e-31	0	GNAS
RP11-115C21.2	2.89998897219276e-35	-2.8856424139942	0.008	0.069	5.41340941439223e-31	0	RP11-115C21.2
OASL	2.90592204874278e-35	2.17621061216808	0.121	0.018	5.42448468838814e-31	0	OASL
LDHD	3.06119084299688e-35	-1.59377891070506	0.161	0.313	5.71432494662228e-31	0	LDHD
SIAE	3.1205266158085e-35	-1.24143078103153	0.033	0.126	5.82508703372973e-31	0	SIAE
DNAJB11	3.16040999601721e-35	0.821245455869498	0.422	0.269	5.89953733956533e-31	0	DNAJB11
VMP1	3.21251434571715e-35	0.761832168382103	0.565	0.408	5.9968005291502e-31	0	VMP1
COL4A3BP	3.41041167678386e-35	-1.44602919299487	0.045	0.146	6.36621547705242e-31	0	COL4A3BP
ATF4	3.43734552233207e-35	-1.18006314052561	0.29	0.45	6.41649288653728e-31	0	ATF4
ANKS6	3.49936645671556e-35	-4.89905745177623	0.001	0.048	6.53226736475093e-31	0	ANKS6
ABHD12B	3.61541798892933e-35	-5.92905150762473	0	0.047	6.74890075993438e-31	0	ABHD12B
RP1-127D3.4	3.65327954367495e-35	-6.01440519964906	0	0.047	6.81957692417803e-31	0	RP1-127D3.4
SLC12A1	3.67873917884973e-35	-4.79053770141069	0	0.047	6.86710242515879e-31	0	SLC12A1
FAM86C1	4.11429467915566e-35	-3.32396267295153	0.011	0.077	7.68015387757987e-31	0	FAM86C1
ZFP36L2	4.12569825719316e-35	0.704289350845532	0.384	0.232	7.70144093670248e-31	0	ZFP36L2
PFKM	4.93782819927584e-35	-2.30777975149963	0.018	0.093	9.21744389958822e-31	0	PFKM
HNMT	5.02993253737194e-35	-1.42884258168674	0.245	0.401	9.3893750675122e-31	0	HNMT
GFER	5.23972909867594e-35	0.356929427486694	0.501	0.348	9.78100230849837e-31	0	GFER
GSAP	5.91080377537574e-35	-1.32565955124677	0.036	0.13	1.10336974074939e-30	0	GSAP
CYC1	6.05310795878572e-35	0.29294201875369	0.861	0.707	1.12993366266653e-30	0	CYC1
COPB2	6.6486671683657e-35	-1.34466258543909	0.184	0.344	1.24110670031882e-30	0	COPB2
TSGA10	6.83416469498084e-35	-1.40491588733916	0.039	0.136	1.27573352361207e-30	0	TSGA10
NAT6	6.9960848812678e-35	-1.65439505656611	0.047	0.15	1.30595916478626e-30	0	NAT6
COX20	7.00488043931007e-35	-1.06752187980127	0.494	0.579	1.30760103160601e-30	0	COX20
RGN	7.22483961724819e-35	-1.45051263716428	0.423	0.551	1.34866081135172e-30	0	RGN
LINC01018	7.65477733555125e-35	1.14815735208283	0.204	0.072	1.42891728522735e-30	0	LINC01018
LINC00152	8.10143648255995e-35	-1.38087967780261	0.232	0.385	1.51229514819947e-30	0	LINC00152
SERPINA4	8.36176388442558e-35	0.751537831738898	0.505	0.356	1.56089046430572e-30	0	SERPINA4
PEX2	9.11999221313838e-35	-1.41336927560375	0.187	0.344	1.70242894642654e-30	0	PEX2
RNASEH2A	9.13270233265792e-35	0.528350070035116	0.258	0.104	1.70480154443725e-30	0	RNASEH2A
CTNNA1	9.65562383105034e-35	-1.21801162368286	0.219	0.38	1.80241530054217e-30	0	CTNNA1
ST6GALNAC6	1.08721448632487e-34	-1.32860074242848	0.11	0.247	2.02950328162264e-30	0	ST6GALNAC6
ATP2B2	1.21089772563117e-34	1.90463690222635	0.148	0.036	2.26038278443571e-30	0	ATP2B2
AC068499.10	1.36415214261071e-34	-4.25101481831148	0.002	0.051	2.54646280461141e-30	0	AC068499.10
DEPDC7	1.44423635377149e-34	-2.53384565504802	0.017	0.091	2.69595600158524e-30	0	DEPDC7
SEC13	1.49224401852292e-34	-1.41486940595759	0.322	0.471	2.78557190937674e-30	0	SEC13
ELOVL6	1.50030426531051e-34	-1.25958446592748	0.032	0.123	2.80061797205512e-30	0	ELOVL6
NAF1	1.55164452232087e-34	-3.52893157272108	0.005	0.062	2.89645482981637e-30	0	NAF1
CDK10	1.57770160942227e-34	-1.17908704341291	0.073	0.193	2.94509559430854e-30	0	CDK10
PSMA1	1.58557202084875e-34	-1.2307779768164	0.514	0.612	2.95978729131835e-30	0	PSMA1
SCNM1	1.67285500926663e-34	0.376430652801892	0.439	0.279	3.12271844579801e-30	0	SCNM1
RP11-587P21.2	1.79507544517519e-34	-3.35911116182002	0.002	0.05	3.35086733350852e-30	0	RP11-587P21.2
SCAMP3	1.94885932340749e-34	0.764121325028157	0.426	0.281	3.63793569900476e-30	0	SCAMP3
ORAI1	1.95016816358277e-34	1.51328010000509	0.236	0.102	3.64037891095996e-30	0	ORAI1
MYO15B	2.04135152742348e-34	2.01606030751566	0.142	0.032	3.8105908962414e-30	0	MYO15B
ACAT2	2.10260643026473e-34	-1.5694562506635	0.407	0.532	3.92493542337517e-30	0	ACAT2
NOP58	2.14760740516376e-34	-1.45950493904898	0.113	0.251	4.00893874321918e-30	0	NOP58
MAGED1	2.50476449014602e-34	0.838940110367002	0.343	0.19	4.67564387375558e-30	0	MAGED1
PDE4DIP	2.55842613807017e-34	1.0516956913092	0.316	0.169	4.77581407193559e-30	0	PDE4DIP
RARB	2.56167957102656e-34	-4.78217976684516	0.001	0.047	4.78188725523528e-30	0	RARB
TWF2	2.61330418676343e-34	0.691233423310108	0.361	0.21	4.87825492543129e-30	0	TWF2
LTBR	2.61790445220848e-34	1.05422312712735	0.375	0.236	4.88684224093756e-30	0	LTBR
GHR	2.64464828950445e-34	3.47764322121442	0.111	0.014	4.93676496201795e-30	0	GHR
NDUFA9	3.0843723040225e-34	0.445093510298632	0.484	0.333	5.75759777991879e-30	0	NDUFA9
PINX1	3.0912278090237e-34	-2.4058858651726	0.03	0.117	5.77039495110455e-30	0	PINX1
IWS1	3.16733418167006e-34	-1.44808782879835	0.083	0.208	5.91246271692351e-30	0	IWS1
TYMS	3.26809147714794e-34	0.475517917827621	0.279	0.118	6.10054636039207e-30	0	TYMS
PFN2	3.30865967879546e-34	-1.61826701109249	0.122	0.259	6.17627502240748e-30	0	PFN2
AADAT	3.37039200429574e-34	-2.97217763696925	0.011	0.077	6.29151075441886e-30	0	AADAT
PRKAR1A	3.80285370416086e-34	-1.22709299981846	0.396	0.497	7.09878700955707e-30	0	PRKAR1A
CSDE1	3.89093482755445e-34	0.367426222131877	0.645	0.482	7.26320804259588e-30	0	CSDE1
PHIP	3.9297449954845e-34	-0.947910615639282	0.083	0.209	7.33565498307092e-30	0	PHIP
RP11-511P7.5	4.22365953451931e-34	-1.92394094340889	0.025	0.107	7.88430525308719e-30	0	RP11-511P7.5
FAM210B	4.56315290840924e-34	0.586865130994643	0.489	0.346	8.51803753412753e-30	0	FAM210B
IRF2BPL	4.62492948759692e-34	2.05241620457641	0.143	0.033	8.63335587449716e-30	0	IRF2BPL
PCBP1	4.92123351161089e-34	0.205765719694385	0.808	0.649	9.18646659612405e-30	0	PCBP1
AMBP	5.48236216169633e-34	0.256387854215628	0.999	0.954	1.02339254472385e-29	0	AMBP
RP11-372E1.4	5.73296481797951e-34	-1.72271251792396	0.062	0.172	1.07017254257223e-29	0	RP11-372E1.4
ACY1	6.11499983968172e-34	-1.60447473755646	0.139	0.282	1.14148702007339e-29	0	ACY1
SNX19	6.25424120105028e-34	-2.13073454044456	0.011	0.077	1.16747920500006e-29	0	SNX19
RP11-152N13.5	6.94785993007447e-34	-2.3680821781502	0.008	0.068	1.296957013147e-29	0	RP11-152N13.5
KCNU1	7.1508462810733e-34	-5.46018085785437	0	0.045	1.33484847528795e-29	0	KCNU1
MSRB2	8.08113156667818e-34	0.252574401375546	0.789	0.616	1.50850482955181e-29	0	MSRB2
CHST8	8.43152081116813e-34	2.40150499681336	0.111	0.014	1.57391198982075e-29	0	CHST8
MLYCD	8.97278646530535e-34	-1.73697641750879	0.057	0.163	1.67495004947855e-29	0	MLYCD
TRUB2	9.05138910875725e-34	-1.48752317623891	0.238	0.399	1.68962280493172e-29	0	TRUB2
PRRG4	9.46985167636077e-34	1.4861098989263	0.212	0.083	1.76773721242627e-29	0	PRRG4
SNX27	9.79348347124351e-34	0.962108775003792	0.287	0.148	1.82814955957703e-29	0	SNX27
RRAGA	9.85424781992979e-34	-1.72211336965543	0.196	0.349	1.83949244054629e-29	0	RRAGA
RBBP4	1.02579360730171e-33	0.436826909947243	0.426	0.271	1.9148489267501e-29	0	RBBP4
UQCC2	1.069232017164e-33	0.166980172210809	0.759	0.585	1.99593540644003e-29	0	UQCC2
CPT2	1.10332682965895e-33	-1.58570645973589	0.148	0.292	2.05958019292436e-29	0	CPT2
MRPL44	1.31785787854504e-33	-1.72211351046773	0.108	0.239	2.46004530188003e-29	0	MRPL44
IAH1	1.3549041107013e-33	0.49190672914746	0.441	0.291	2.52919950344612e-29	0	IAH1
ZNF268	1.36673233381502e-33	-1.79889566180998	0.019	0.095	2.5512792475325e-29	0	ZNF268
ASNSD1	1.38443554223923e-33	-1.65965392562027	0.108	0.24	2.58432582669797e-29	0	ASNSD1
ARPC5	1.41724671159299e-33	-1.22345162520072	0.567	0.642	2.64557443653063e-29	0	ARPC5
CDK7	1.55152162056236e-33	-2.46716563869596	0.022	0.1	2.89622540910377e-29	0	CDK7
UBE2L3	1.57314266657193e-33	-1.36219581598631	0.348	0.492	2.93658541568982e-29	0	UBE2L3
ST6GAL1	1.62066126513031e-33	1.06014393729531	0.384	0.238	3.02528838361875e-29	0	ST6GAL1
TRABD2B	1.66245631599517e-33	2.8898425984531	0.101	0.01	3.10330720506818e-29	0	TRABD2B
PGAM5	1.92377356041111e-33	-1.55402166281244	0.027	0.11	3.59110810521942e-29	0	PGAM5
MOB1B	1.99537896341757e-33	-1.9429420339937	0.011	0.074	3.72477391101158e-29	0	MOB1B
ZNF281	2.35955828083416e-33	1.21169889086926	0.328	0.192	4.40458744283312e-29	0	ZNF281
TMPRSS2	2.42936611128843e-33	2.04929004600548	0.154	0.042	4.53489771994212e-29	0	TMPRSS2
ARID5B	2.59304377693792e-33	-2.28362529225771	0.015	0.085	4.84043481841002e-29	0	ARID5B
SEC16B	2.65927656256074e-33	-1.19759436000626	0.047	0.148	4.96407155933212e-29	0	SEC16B
MPDZ	2.75014757869308e-33	-1.23053632761677	0.085	0.208	5.13370048514638e-29	0	MPDZ
HSP90AA1	2.82926900614089e-33	-0.800864034936859	0.825	0.79	5.2813964537632e-29	0	HSP90AA1
TGFB1	2.88866346525665e-33	-2.83012277607006	0.009	0.071	5.39226809059459e-29	0	TGFB1
GLT1D1	2.91136599541592e-33	2.28587861984172	0.099	0.009	5.43464690364289e-29	0	GLT1D1
PON3	3.28338134758103e-33	0.37404141017929	0.749	0.55	6.12908796152951e-29	0	PON3
ZDHHC4	3.36017435385627e-33	0.557683489789804	0.357	0.206	6.2724374663435e-29	0	ZDHHC4
TMEM189	3.52929592091638e-33	1.20601200263027	0.196	0.07	6.58813669557461e-29	0	TMEM189
NUCB2	3.71261274269608e-33	0.579789504555431	0.372	0.217	6.93033420679077e-29	0	NUCB2
SLC7A6	3.75040725467082e-33	-2.00067487871352	0.007	0.065	7.00088522229402e-29	0	SLC7A6
VTA1	3.8151334141486e-33	-1.67471317858668	0.046	0.145	7.12170954419119e-29	0	VTA1
CBWD2	3.91858284187842e-33	-2.16516402062528	0.021	0.096	7.31481859093445e-29	0	CBWD2
CLCN3	4.52855212624668e-33	-1.09994117307486	0.052	0.156	8.45344825406467e-29	0	CLCN3
HTATIP2	4.70447773684826e-33	-1.0610933613495	0.559	0.621	8.78184859137465e-29	0	HTATIP2
NUP54	4.85566479724075e-33	-1.7937897070431	0.043	0.139	9.06406947700931e-29	0	NUP54
SUSD3	5.13834488536984e-33	-1.81679634923322	0.061	0.167	9.59174839751988e-29	0	SUSD3
RP11-1055B8.9	5.28403728786767e-33	-0.716421985472894	0.058	0.166	9.86371240526258e-29	0	RP11-1055B8.9
GPER1	5.44666426729609e-33	-1.86039995964153	0.015	0.083	1.01672881877616e-28	0	GPER1
DHRS13	5.82979888330849e-33	1.70517635671663	0.152	0.041	1.0882485575472e-28	0	DHRS13
AAMP	6.03545529359974e-33	-1.41089656670029	0.181	0.332	1.12663843965626e-28	0	AAMP
RAB11B-AS1	7.11711579673046e-33	-1.4091922257632	0.136	0.276	1.32855200577568e-28	0	RAB11B-AS1
ATG101	7.38613014919065e-33	0.489949914559465	0.375	0.223	1.37876891494942e-28	0	ATG101
HIGD2A	7.84655420193926e-33	0.217844933877914	0.874	0.713	1.464716272876e-28	0	HIGD2A
PAK4	8.47441214897124e-33	1.68559398068401	0.186	0.066	1.58191851584846e-28	0	PAK4
SYPL1	8.51095829501613e-33	0.497800151179245	0.53	0.381	1.58874058493066e-28	0	SYPL1
TMEM14B	8.63011914646975e-33	-0.844406555839711	0.642	0.646	1.61098434107151e-28	0	TMEM14B
NIP7	8.7167528323461e-33	-1.58543842699109	0.067	0.178	1.62715625121405e-28	0	NIP7
ATAD2	9.64942477591253e-33	0.638085880893222	0.452	0.303	1.80125812291959e-28	0	ATAD2
[truncated: 28,862 more rows]
