# Supplementary material for: The inhibitory effect of hepatic cancer energy metabolism on immune checkpoint therapy: perspectives from single-cell multi-omics analysis
Source: Front Immunol. 2026 Apr 13;17:1753670. doi: 10.3389/fimmu.2026.1753670 (PMC13111318; doi:10.3389/fimmu.2026.1753670)
Supplement: Supplementary file 11 [file DataSheet2.csv]

	p_val	avg_log2FC	pct.1	pct.2	p_val_adj	cluster	gene
SLC22A7	0	3.12534944905331	0.836	0.118	0	0	SLC22A7
CYP2A7	0	3.1862168314547	0.835	0.125	0	0	CYP2A7
ADIRF	0	1.76190627772977	0.923	0.214	0	0	ADIRF
COX7A1	0	1.86755091061949	0.933	0.23	0	0	COX7A1
PPP1R1A	0	1.82705780468575	0.779	0.152	0	0	PPP1R1A
RPS4Y1	0	-4.96881166968518	0.036	0.661	0	0	RPS4Y1
SLPI	0	2.02128186744454	0.763	0.159	0	0	SLPI
PCK1	0	2.54776607632755	0.746	0.144	0	0	PCK1
SPP1	0	-2.80267744742014	0.061	0.66	0	0	SPP1
CD9	0	2.29276298434983	0.83	0.232	0	0	CD9
NGFRAP1	0	1.42378704592006	0.767	0.175	0	0	NGFRAP1
SAA1	0	1.19080284058688	0.782	0.191	0	0	SAA1
CRIP1	0	1.12203659260347	0.747	0.171	0	0	CRIP1
SELM	0	2.03900593416878	0.688	0.135	0	0	SELM
CLDN3	0	2.36377649139046	0.73	0.181	0	0	CLDN3
GPR88	0	2.95707709239754	0.624	0.078	0	0	GPR88
FXYD1	0	2.02132679118835	0.946	0.401	0	0	FXYD1
ANGPTL3	0	-3.60840996685517	0.07	0.612	0	0	ANGPTL3
F12	0	2.27103123077512	0.865	0.329	0	0	F12
IFI27	0	1.57460426532049	0.93	0.415	0	0	IFI27
RBP1	0	-4.4732423275773	0.071	0.556	0	0	RBP1
AKR1B10	0	-4.43380147458162	0.018	0.501	0	0	AKR1B10
HRG	0	1.66523514438266	0.883	0.419	0	0	HRG
NEAT1	0	1.8590909046477	0.971	0.516	0	0	NEAT1
ITIH3	0	2.06535659775184	0.922	0.472	0	0	ITIH3
SCD	0	-2.98203481359001	0.176	0.618	0	0	SCD
ERGIC3	0	1.77508888751689	0.895	0.455	0	0	ERGIC3
F10	0	1.87701823692049	0.845	0.408	0	0	F10
CYP2E1	0	-3.55651297608855	0.352	0.776	0	0	CYP2E1
ALDOB	0	1.98452019405516	0.943	0.532	0	0	ALDOB
PART1	0	-5.01594055675373	0.011	0.415	0	0	PART1
TM4SF4	0	1.83670687287596	0.87	0.468	0	0	TM4SF4
TMEM147	0	1.67605387817211	0.905	0.51	0	0	TMEM147
KHK	0	1.77653054644733	0.908	0.517	0	0	KHK
KRTCAP2	0	1.36616457357549	0.938	0.591	0	0	KRTCAP2
CEBPD	0	1.54268972727649	0.896	0.558	0	0	CEBPD
TIMM17A	0	-2.78433900431457	0.37	0.681	0	0	TIMM17A
GCSH	0	-2.63426949411369	0.372	0.666	0	0	GCSH
ALDH1A1	0	-3.2073179367122	0.534	0.82	0	0	ALDH1A1
KNG1	0	1.76204042175657	0.98	0.706	0	0	KNG1
MT1X	0	-3.83884708614234	0.562	0.832	0	0	MT1X
ALDH1L1	0	-2.47056797615077	0.434	0.696	0	0	ALDH1L1
MT1E	0	-3.3771941471792	0.592	0.85	0	0	MT1E
TF	0	2.05021507811994	0.993	0.758	0	0	TF
C9orf16	0	-2.40960319542406	0.451	0.683	0	0	C9orf16
ROMO1	0	1.28542510721958	0.949	0.723	0	0	ROMO1
LINC00844	0	-2.70880083083511	0.457	0.682	0	0	LINC00844
TMEM176A	0	1.57825923180665	0.977	0.761	0	0	TMEM176A
EIF3K	0	1.19880470560605	0.953	0.742	0	0	EIF3K
C4orf3	0	-2.13696319302886	0.519	0.723	0	0	C4orf3
TMEM176B	0	1.40989244969436	0.987	0.783	0	0	TMEM176B
ORM1	0	1.07349773438892	0.989	0.803	0	0	ORM1
PSMA7	0	1.11277358135965	0.961	0.775	0	0	PSMA7
STRA13	0	-2.31138487718983	0.685	0.853	0	0	STRA13
C7orf55	0	-2.14076614181017	0.592	0.745	0	0	C7orf55
APRT	0	-1.99074437646436	0.542	0.695	0	0	APRT
VTN	0	2.06184994465888	0.995	0.858	0	0	VTN
TBCA	0	-2.63227227791661	0.746	0.882	0	0	TBCA
ATP6V1G1	0	-2.15416173624812	0.653	0.787	0	0	ATP6V1G1
HSPD1	0	-1.70681961863206	0.687	0.8	0	0	HSPD1
C7orf73	0	-1.66977611903801	0.627	0.727	0	0	C7orf73
MT2A	0	-3.30016816668852	0.839	0.929	0	0	MT2A
APOC3	0	1.70506214259983	0.994	0.915	0	0	APOC3
PTGR1	0	-1.71914246329601	0.74	0.819	0	0	PTGR1
RBP4	0	1.60259273065437	0.996	0.921	0	0	RBP4
COX6B1	0	1.05535391651187	0.975	0.905	0	0	COX6B1
TTR	0	1.98808230113268	0.997	0.927	0	0	TTR
HSPE1	0	-2.20788000950131	0.829	0.897	0	0	HSPE1
ETFB	0	-1.79072568995879	0.808	0.864	0	0	ETFB
CBR1	0	-2.04135182741925	0.829	0.877	0	0	CBR1
GLUL	0	-3.56284551355862	0.856	0.899	0	0	GLUL
HULC	0	-1.69301423032506	0.919	0.954	0	0	HULC
ANAPC11	0	-1.13862505960062	0.936	0.903	0	0	ANAPC11
DBI	0	-1.78103810936118	0.932	0.961	0	0	DBI
TXN	0	-2.16535544769494	0.949	0.973	0	0	TXN
UQCRB	0	-1.54891814038532	0.936	0.96	0	0	UQCRB
POLR2F	0	-1.45001551474378	0.746	0.767	0	0	POLR2F
APOE	0	1.31887906131856	1	0.984	0	0	APOE
BTF3	0	-1.16461498337084	0.861	0.848	0	0	BTF3
H3F3B	0	-1.24315091403769	0.95	0.939	0	0	H3F3B
RPS16	0	1.0506526653393	0.994	0.983	0	0	RPS16
C17orf89	0	-1.41434640036871	0.713	0.723	0	0	C17orf89
RPS3A	0	-1.31966534500527	0.966	0.976	0	0	RPS3A
RPL7	0	-1.05009068472469	0.986	0.994	0	0	RPL7
SHFM1	0	-1.21510415823347	0.931	0.924	0	0	SHFM1
RPL13	0	-1.16832013115839	0.99	0.993	0	0	RPL13
FTL	0	-1.81865194936794	0.998	1	0	0	FTL
RPS27	0	0.853675006471568	0.997	0.995	0	0	RPS27
EEF1A1	0	-1.18011453094569	0.986	0.985	0	0	EEF1A1
EIF1AY	9.88131291682493e-324	-4.60069016124928	0.009	0.399	1.84454468218371e-319	0	EIF1AY
DDT	1.13635098543487e-322	-1.13231875293731	0.915	0.886	2.12122638451127e-318	0	DDT
GUK1	3.50786608547285e-322	-1.36708738627886	0.689	0.736	6.54813362175217e-318	0	GUK1
SERPINA6	3.6066792146411e-322	1.73371591669543	0.875	0.451	6.73258808997054e-318	0	SERPINA6
RPL38	2.24799868857767e-321	-0.769607179885634	0.993	0.997	4.19633915196794e-317	0	RPL38
INSIG1	5.17780796841626e-321	1.54269503798705	0.936	0.646	9.66541413464264e-317	0	INSIG1
ZG16	1.76766806769081e-319	2.10808003743982	0.733	0.191	3.29970598195844e-315	0	ZG16
CES2	1.76875501211166e-319	1.67733335131058	0.887	0.482	3.30173498110884e-315	0	CES2
PABPC1	1.3933104764986e-315	-1.24927549435704	0.755	0.757	2.60089266647994e-311	0	PABPC1
FBP1	3.05439395015703e-315	1.46891880990311	0.897	0.475	5.70163718675813e-311	0	FBP1
GADD45G	5.85053385202223e-314	1.76802816338136	0.79	0.256	1.09211915415699e-309	0	GADD45G
C4BPA	1.07796341667566e-312	-2.78011944956206	0.086	0.567	2.01223430990845e-308	0	C4BPA
SUMO2	1.8885363986864e-312	-1.15561402487686	0.86	0.867	3.52533089542789e-308	0	SUMO2
TM4SF5	3.38975911271744e-312	1.92816482473012	0.82	0.411	6.32766333570965e-308	0	TM4SF5
HLA-C	4.19488270187224e-311	1.38773067160545	0.927	0.581	7.8305875395849e-307	0	HLA-C
NOP10	1.17421475690532e-309	-1.15834213924072	0.793	0.8	2.19190668671516e-305	0	NOP10
ORM2	6.51868497612453e-308	1.18013987360535	0.973	0.708	1.21684292449317e-303	0	ORM2
HMGCS2	1.81324171724879e-305	1.45661435980458	0.883	0.424	3.38477831358832e-301	0	HMGCS2
PHLDA1	4.00482018237122e-305	-4.80350422722591	0.032	0.452	7.47579783443235e-301	0	PHLDA1
KLF6	2.04627217221079e-302	1.94846914075524	0.807	0.357	3.81977626386588e-298	0	KLF6
FAU	5.61214457875507e-301	0.71973196274442	0.991	0.964	1.04761902851621e-296	0	FAU
ATP5H	4.38024232096849e-300	-1.09715245586058	0.919	0.918	8.17659834055189e-296	0	ATP5H
RAB4A	4.63541617922666e-299	-2.71849266595375	0.305	0.623	8.65293138176241e-295	0	RAB4A
GCGR	1.03718956757229e-298	3.16125382899044	0.545	0.056	1.93612176578719e-294	0	GCGR
DCXR	2.00981989548129e-297	-1.13487592344894	0.991	0.991	3.75173079889492e-293	0	DCXR
TMEM14A	9.84794601446066e-297	1.40613079597678	0.892	0.529	1.83831608251937e-292	0	TMEM14A
GPX2	5.99794894126761e-296	-4.51161302033415	0.056	0.485	1.11963712886642e-291	0	GPX2
TMA7	1.88466204125657e-294	-0.817960768809933	0.967	0.934	3.51809863241364e-290	0	TMA7
RPL41	5.55913370584648e-294	-0.725399947036447	0.999	1	1.03772348887036e-289	0	RPL41
ACTN2	1.66380208596723e-293	-5.77349018723275	0.007	0.365	3.10581935387503e-289	0	ACTN2
AKR1C2	9.46147269281001e-292	-3.41778149005132	0.166	0.581	1.76617310756684e-287	0	AKR1C2
AQP9	8.12919805291003e-291	-2.81556959264194	0.144	0.561	1.51747740053672e-286	0	AQP9
SNHG8	2.73216233444107e-290	-1.98674282081723	0.439	0.643	5.10012742970115e-286	0	SNHG8
CYP8B1	1.9165973506577e-287	2.13170886065177	0.756	0.301	3.57771227447272e-283	0	CYP8B1
POLR2I	2.74664744730001e-287	1.03024298175589	0.932	0.688	5.12716678987493e-283	0	POLR2I
TMEM230	5.17851086295134e-286	-1.97094795893194	0.481	0.688	9.66672622787127e-282	0	TMEM230
NDUFA1	2.86327375044725e-285	0.803813654001594	0.976	0.856	5.34487310995989e-281	0	NDUFA1
ADH1C	9.85922645780902e-285	-3.86439679701274	0.108	0.551	1.84042180287921e-280	0	ADH1C
ATPIF1	3.49485076031885e-284	-1.57587034874581	0.625	0.724	6.52383791428719e-280	0	ATPIF1
NKD1	1.76608792940343e-279	-5.04231873443998	0.009	0.358	3.29675633781739e-275	0	NKD1
CXCL2	3.6826574849452e-279	2.71217890555482	0.55	0.071	6.87441672714721e-275	0	CXCL2
ADH4	2.83308648702841e-278	-4.13434341901819	0.027	0.416	5.28852254533593e-274	0	ADH4
PPIC	8.52003036719379e-278	2.03730291471265	0.717	0.235	1.59043406864407e-273	0	PPIC
DDX5	1.57043451345423e-277	-1.63547488010166	0.591	0.705	2.93153010626501e-273	0	DDX5
SNHG25	4.16469226273283e-277	-2.74310291550247	0.272	0.602	7.77423104684338e-273	0	SNHG25
C3	2.16218321953261e-276	1.56525522448515	0.894	0.476	4.03614741590153e-272	0	C3
EIF1	3.37254656630586e-276	-0.84515034866621	0.985	0.991	6.29553267532314e-272	0	EIF1
SSR4	3.9506193519987e-275	1.26540691857779	0.929	0.629	7.37462114437597e-271	0	SSR4
XPNPEP2	5.87636277077247e-274	3.25159305049897	0.585	0.121	1.0969406384201e-269	0	XPNPEP2
SEC14L2	1.29887492257311e-273	1.56457958908221	0.803	0.32	2.42460981796722e-269	0	SEC14L2
SERPING1	1.47079964936044e-273	1.22104145869461	0.951	0.636	2.74554170546113e-269	0	SERPING1
AOX1	3.53662633254563e-272	-4.26256181489233	0.047	0.447	6.60182037496292e-268	0	AOX1
MYEOV2	9.81562172133914e-271	-1.27078298790908	0.679	0.717	1.83228210672238e-266	0	MYEOV2
NDUFV3	1.72930219474915e-270	1.24069742501482	0.896	0.585	3.22808840693825e-266	0	NDUFV3
HSD17B14	3.17127276432669e-267	1.8782107415809	0.57	0.098	5.91981486916863e-263	0	HSD17B14
CD63	3.5448145466647e-267	1.03934070385602	0.97	0.708	6.617105314259e-263	0	CD63
SORD	2.09850944075808e-266	-1.46078836025203	0.763	0.785	3.9172875730631e-262	0	SORD
SDS	2.37053442790403e-266	2.2822941647468	0.572	0.094	4.42507661656846e-262	0	SDS
CHPT1	6.69593277846117e-266	1.21171881812395	0.924	0.641	1.24992977175535e-261	0	CHPT1
C8orf59	3.5357951057663e-265	-2.15420777398011	0.369	0.643	6.60026872393396e-261	0	C8orf59
DEFB1	9.23880698742519e-265	-4.18481957417934	0.027	0.403	1.72460810034266e-260	0	DEFB1
HPN	5.40909143390812e-262	1.52203838305339	0.846	0.464	1.00971509796763e-257	0	HPN
APOA1	6.06384611159802e-262	0.857023764639063	0.999	0.99	1.131938153652e-257	0	APOA1
CANX	8.70093958674712e-262	1.58331479662726	0.862	0.473	1.62420439265808e-257	0	CANX
AKR7A3	2.37526834175689e-261	1.56690546295298	0.792	0.332	4.43391341355759e-257	0	AKR7A3
TIMM8B	6.09241833784574e-260	-1.22706748943597	0.736	0.764	1.13727173112566e-255	0	TIMM8B
C11orf58	5.50486042496048e-259	-1.52633919271493	0.662	0.717	1.02759229552737e-254	0	C11orf58
MRPS33	3.13588293281239e-258	-1.33750261620836	0.668	0.726	5.85375267068089e-254	0	MRPS33
TCEB1	5.36005495055951e-258	-1.4767566927606	0.668	0.749	1.00056145762094e-253	0	TCEB1
CYP3A4	5.91516394182841e-258	-3.06003331543231	0.137	0.574	1.10418365302111e-253	0	CYP3A4
UGT2B4	4.67170498925538e-256	-1.98274759158264	0.335	0.616	8.72067170344302e-252	0	UGT2B4
RASGRP2	2.32934596289893e-255	2.00656856965304	0.543	0.088	4.34819010894343e-251	0	RASGRP2
FASN	5.44208392706583e-254	-2.25168471629219	0.357	0.603	1.01587380666538e-249	0	FASN
CLU	1.60605377011561e-253	1.18740151931219	0.877	0.428	2.99802057267482e-249	0	CLU
CPS1	1.65229328894517e-253	1.85364934291496	0.79	0.359	3.08433588247395e-249	0	CPS1
CCL16	2.09542822917073e-253	1.37739251413956	0.869	0.495	3.91153587539301e-249	0	CCL16
COL18A1	9.14648401810112e-253	1.87777841411905	0.811	0.413	1.70737417165894e-248	0	COL18A1
SNHG19	6.98798946710374e-252	-2.79393760738107	0.233	0.55	1.30444799382425e-247	0	SNHG19
APOB	4.05831823442443e-250	0.758921564288678	0.971	0.607	7.57566264820009e-246	0	APOB
RPL10	1.4685266217206e-249	0.745125306081675	0.994	0.991	2.74129864476585e-245	0	RPL10
BNIP3	1.68414999242215e-249	-1.25743541987396	0.8	0.802	3.14380279085443e-245	0	BNIP3
PAGE4	1.85533739459327e-249	-2.9788916121775	0.068	0.479	3.46335831448726e-245	0	PAGE4
PSMB5	5.90730615065002e-249	-1.10421214103416	0.824	0.821	1.10271683914184e-244	0	PSMB5
MFSD2A	1.08194040347982e-248	2.77846928945445	0.488	0.055	2.01965815117578e-244	0	MFSD2A
MTRNR2L3	4.11584099368766e-248	-2.68345193405597	0.023	0.355	7.68304038291676e-244	0	MTRNR2L3
TAT-AS1	7.76022419237352e-248	1.71968188452116	0.703	0.218	1.44860104999036e-243	0	TAT-AS1
EIF3E	6.63824285445224e-245	-1.20017867638348	0.766	0.796	1.2391607936406e-240	0	EIF3E
PAH	1.13789497266866e-243	-1.19289905238938	0.706	0.704	2.12410854548059e-239	0	PAH
SNRPD2	2.79043493084218e-243	-0.949945986486335	0.85	0.83	5.20890488540309e-239	0	SNRPD2
CYP3A5	5.02661614130786e-243	1.63357369343755	0.836	0.421	9.38318435097938e-239	0	CYP3A5
H3F3A	1.18228932676031e-239	-0.8649357294538	0.925	0.904	2.20697948626347e-235	0	H3F3A
APOA2	1.67671945135459e-239	0.710817144441075	1	1	3.12993219984362e-235	0	APOA2
SNRPE	1.2715259295777e-238	-1.05237837255581	0.82	0.811	2.3735574527427e-234	0	SNRPE
ALDH3A1	2.8161243301851e-238	-4.29574329105862	0.01	0.32	5.25685928715653e-234	0	ALDH3A1
SPARCL1	1.5392426117315e-237	-2.96305018687836	0.044	0.418	2.8733041833192e-233	0	SPARCL1
NOTUM	2.42612455016142e-237	-3.09060394992636	0.053	0.434	4.52884669778632e-233	0	NOTUM
SEPT4	1.18695530620479e-235	-3.24400580648274	0.143	0.532	2.21568947009247e-231	0	SEPT4
HEPACAM	3.23617188617609e-235	-4.033958983436	0.011	0.315	6.0409620599249e-231	0	HEPACAM
TXNRD1	3.96419507544332e-235	-3.05704247416103	0.112	0.493	7.39996294733004e-231	0	TXNRD1
SMIM4	1.59243365673726e-234	-2.29421839033593	0.296	0.595	2.97259590703144e-230	0	SMIM4
TALDO1	7.40358281943541e-234	-1.78000586754915	0.635	0.768	1.38202680490401e-229	0	TALDO1
NDUFC2	1.63268746925844e-233	0.939658582584729	0.968	0.796	3.04773769886474e-229	0	NDUFC2
CD163	1.20868769822005e-232	-4.22257244446597	0.011	0.317	2.25625732626736e-228	0	CD163
ASPSCR1	4.39188870962964e-232	-2.23424193449083	0.394	0.6	8.19833865426565e-228	0	ASPSCR1
LINC01508	1.26243988741697e-231	-4.16207860523476	0.007	0.295	2.35659653784126e-227	0	LINC01508
SLC25A5	1.45416351324805e-229	0.962752251177044	0.932	0.78	2.71448703018013e-225	0	SLC25A5
MID1IP1	4.04786109379499e-229	-4.11386009489266	0.037	0.389	7.5561423037871e-225	0	MID1IP1
ACP1	1.09295223208328e-227	1.62350444062921	0.506	0.093	2.04021393162986e-223	0	ACP1
AMN	1.31709605011235e-227	1.93727418111704	0.713	0.32	2.45862319674473e-223	0	AMN
FGGY	2.79847014236764e-227	1.66970871755747	0.704	0.249	5.22390421475767e-223	0	FGGY
FAM50A	2.44032715067347e-226	1.28901968918363	0.807	0.386	4.55535869216217e-222	0	FAM50A
OPTN	1.41803397725549e-225	1.50764169157843	0.685	0.221	2.64704402534282e-221	0	OPTN
EIF6	2.99224754086583e-225	1.21796404325187	0.854	0.503	5.58562848453425e-221	0	EIF6
NEDD4L	1.24839144131693e-223	2.08710155101739	0.633	0.205	2.33037230350631e-219	0	NEDD4L
RHBG	2.45024200044794e-223	-3.40604429459019	0.022	0.343	4.57386674223617e-219	0	RHBG
CMB9-22P13.1	5.19363339221455e-222	1.6413993463352	0.577	0.132	9.69495545324691e-218	0	CMB9-22P13.1
TOMM20	5.76948245789978e-222	-1.75115243802897	0.409	0.573	1.07698929041615e-217	0	TOMM20
RRBP1	1.58986699265624e-220	1.7786971324711	0.741	0.334	2.96780471519141e-216	0	RRBP1
GNB2L1	3.9284351003373e-219	0.833018937600889	0.976	0.948	7.33320980179964e-215	0	GNB2L1
ALDH2	5.38139199039409e-218	-1.48471141517051	0.72	0.766	1.00454444284687e-213	0	ALDH2
SNRPG	7.92633389486159e-218	-0.90176979190751	0.845	0.829	1.47960874815381e-213	0	SNRPG
C14orf2	1.20816189791857e-217	-0.96212668604895	0.787	0.758	2.2552758148446e-213	0	C14orf2
NUCKS1	4.51498642785892e-217	1.05506444501017	0.921	0.636	8.42812516488425e-213	0	NUCKS1
CNBP	1.45046802737589e-216	-1.70608632759731	0.534	0.688	2.70758866670258e-212	0	CNBP
EFNA1	2.71698120341241e-216	1.62746932908283	0.765	0.351	5.07178881240995e-212	0	EFNA1
DPM3	1.95823069804187e-215	-0.813270886733963	0.754	0.659	3.65542924403477e-211	0	DPM3
BLVRB	4.02418474785692e-215	0.797026919941532	0.966	0.897	7.51194566882451e-211	0	BLVRB
SUCLG1	8.29302747632698e-215	1.08104863044569	0.875	0.546	1.54805943900596e-210	0	SUCLG1
MAP1LC3B	2.16520228486423e-214	-2.99480422319909	0.096	0.483	4.04178310515606e-210	0	MAP1LC3B
HNRNPA1	5.20482450845918e-214	-0.987014299538488	0.851	0.832	9.71584590994075e-210	0	HNRNPA1
CD36	7.83746293881905e-214	-2.90768373081887	0.026	0.341	1.46301920678935e-209	0	CD36
ODAM	8.83876687642194e-214	-5.57286057723149	0.004	0.267	1.64993261282168e-209	0	ODAM
POLR2L	2.5596643306571e-213	-0.73876066878843	0.933	0.9	4.77812540603761e-209	0	POLR2L
LPIN2	3.49894918277488e-213	1.69025762593549	0.731	0.345	6.53148843948587e-209	0	LPIN2
APOH	6.96943685577913e-213	-1.12377713566552	0.995	0.985	1.30098477786829e-208	0	APOH
KTN1	7.07156621560134e-212	1.24530549971074	0.848	0.479	1.3200492654663e-207	0	KTN1
BCHE	1.77140436041299e-211	-4.3221692235478	0.011	0.296	3.30668051958292e-207	0	BCHE
PEMT	2.44147317176888e-211	1.78381781624994	0.691	0.28	4.55749796974096e-207	0	PEMT
POLR2K	3.79258930364022e-211	-1.63314363631099	0.535	0.672	7.0796264531052e-207	0	POLR2K
CPNE1	1.21496530546217e-210	1.6650525999757	0.58	0.144	2.26797573570623e-206	0	CPNE1
SSR2	1.66780331155443e-210	1.14434405980772	0.875	0.552	3.11328844167866e-206	0	SSR2
NDUFB3	1.35590642647517e-208	-1.87673747406124	0.439	0.663	2.5310705263012e-204	0	NDUFB3
PPP1R1C	2.21396421374747e-208	-5.1231003422394	0.005	0.267	4.1328069978024e-204	0	PPP1R1C
C2	2.47733626486184e-208	1.54070830824573	0.786	0.409	4.62444360561759e-204	0	C2
ASS1	1.49267081062202e-207	1.33328869209673	0.856	0.55	2.78636860218813e-203	0	ASS1
C20orf27	4.14169805563738e-207	1.42614176967332	0.763	0.382	7.73130776045829e-203	0	C20orf27
AFP	5.25413089064353e-207	-3.22671054945147	0.046	0.389	9.80788613356427e-203	0	AFP
RPS21	7.10501387801949e-207	0.745674869849539	0.989	0.958	1.3262929406099e-202	0	RPS21
TRMT112	1.01811134503121e-206	-0.875145349293089	0.85	0.81	1.90050844776976e-202	0	TRMT112
CTNNA2	2.43993216865851e-206	-5.940715066003	0.003	0.255	4.55462137923485e-202	0	CTNNA2
RPL22L1	2.6321434287511e-205	-2.00594696032357	0.371	0.581	4.91342213844968e-201	0	RPL22L1
AGPAT2	9.60241875003646e-205	1.69571103048782	0.705	0.31	1.79248350806931e-200	0	AGPAT2
RPS10	1.20741792470791e-204	-0.706996177526657	0.951	0.925	2.25388704005225e-200	0	RPS10
ADH5	9.14294006366895e-204	-2.1033188797569	0.403	0.653	1.70671262168508e-199	0	ADH5
HSD11B1	1.27159730463073e-203	-2.38937000221898	0.173	0.521	2.37369068855418e-199	0	HSD11B1
ANGPTL4	1.85084987266999e-203	2.53045331911887	0.539	0.134	3.45498145731308e-199	0	ANGPTL4
RPS7	3.99845106723317e-203	0.614174541568998	0.986	0.959	7.46390860720416e-199	0	RPS7
PDZK1IP1	2.34762592801335e-202	2.44735071756027	0.461	0.07	4.38231331982251e-198	0	PDZK1IP1
LBP	3.79094956424136e-202	2.28479732044249	0.548	0.128	7.07656555156934e-198	0	LBP
IL6R	9.22508151214827e-201	1.75703555862142	0.704	0.317	1.72204596587272e-196	0	IL6R
BTG1	9.50642134558286e-200	1.26883508969524	0.798	0.433	1.77456367257995e-195	0	BTG1
ARL6IP1	1.31402261927063e-199	1.27385844764409	0.85	0.518	2.45288602339249e-195	0	ARL6IP1
TKT	1.93222683795497e-198	-1.57044409537192	0.561	0.673	3.60688783841055e-194	0	TKT
MT-ND2	8.93937168291156e-197	-0.933879248718103	0.998	0.916	1.6687125120491e-192	0	MT-ND2
PRAP1	1.97123992947896e-196	0.98777496109126	0.981	0.811	3.67971357635837e-192	0	PRAP1
RPL27	3.19410417136077e-196	-0.594935208933292	0.991	0.995	5.96243425667915e-192	0	RPL27
LYZ	5.44347765844639e-196	-2.86877309156883	0.069	0.419	1.01613397450219e-191	0	LYZ
MYC	4.55940238851776e-195	-4.02998090388331	0.016	0.295	8.51103643864609e-191	0	MYC
CYP4A11	8.30532436872845e-195	2.33587171813008	0.571	0.193	1.55035489991054e-190	0	CYP4A11
C11orf1	3.01585232548594e-194	-3.00273386678824	0.108	0.465	5.62969153598461e-190	0	C11orf1
RPL36	4.26324671682525e-193	0.632571425893379	0.977	0.938	7.95820264629769e-189	0	RPL36
RP11-307B6.3	1.52449030641938e-192	-4.27551308723706	0.007	0.26	2.84576605499306e-188	0	RP11-307B6.3
TAT	1.63411705147962e-192	1.26649602965802	0.788	0.384	3.050406299997e-188	0	TAT
CCND1	2.17853121499691e-192	-3.36856676875977	0.031	0.336	4.06666421903474e-188	0	CCND1
SLC51A	6.21016195060271e-192	2.1808137624035	0.448	0.072	1.15925093131901e-187	0	SLC51A
GPX4	9.58828914205241e-191	0.728342787604221	0.952	0.823	1.78984593414692e-186	0	GPX4
ACSL6	2.65033576353976e-189	-3.64348717715469	0.016	0.288	4.94738176979967e-185	0	ACSL6
HEPN1	1.00321495698063e-188	-3.41276071376713	0.012	0.266	1.87270136019575e-184	0	HEPN1
SAT1	2.09308841135138e-188	-1.61886776578044	0.682	0.717	3.90716813746962e-184	0	SAT1
FDFT1	9.23757881417287e-188	-2.84939975156233	0.192	0.522	1.72437883724165e-183	0	FDFT1
TSC22D1	9.26498714823518e-188	-3.08220767002053	0.106	0.452	1.72949515096106e-183	0	TSC22D1
SLC25A4	2.11237605652603e-187	-2.47486879102125	0.277	0.573	3.94317238471713e-183	0	SLC25A4
GUSB	2.80929919869528e-187	1.69718996897538	0.657	0.248	5.24411881420449e-183	0	GUSB
HSPA8	2.96886630883539e-187	-1.16156601182531	0.784	0.813	5.54198273870302e-183	0	HSPA8
SDC1	7.4114549625865e-187	1.25494328827513	0.856	0.518	1.38349629786602e-182	0	SDC1
PCYT2	8.87001501224021e-187	-1.30156941395033	0.648	0.714	1.65576570233488e-182	0	PCYT2
DNAJC15	1.09679799299319e-186	1.67032475993023	0.453	0.085	2.04739281352038e-182	0	DNAJC15
COA4	1.18630189403103e-186	-1.52557194883663	0.5	0.631	2.21446974558773e-182	0	COA4
HLA-B	1.8527942098974e-186	1.03296205515701	0.908	0.593	3.45861095161548e-182	0	HLA-B
UBC	3.728141653888e-186	-1.18862939134077	0.858	0.863	6.95932202531273e-182	0	UBC
FN1	5.82365166338048e-186	-0.998896051946135	0.61	0.514	1.08710105600323e-181	0	FN1
HLA-A	1.28955964723559e-184	0.97863928985412	0.922	0.613	2.40722099349468e-180	0	HLA-A
LSR	3.29694715592618e-184	1.87319648781673	0.636	0.256	6.15441125596739e-180	0	LSR
MME	4.65258150643953e-184	-3.69299092352505	0.025	0.311	8.68497389807067e-180	0	MME
BRK1	1.83956627369245e-183	-1.00823078309313	0.742	0.756	3.43391836310169e-179	0	BRK1
CCDC57	2.69526868836571e-183	-2.0756965171321	0.336	0.575	5.03125806057227e-179	0	CCDC57
MT1A	5.81185953504074e-183	-2.2549599716701	0.296	0.569	1.08489981940606e-178	0	MT1A
GRN	1.59055872103046e-182	1.37961063353497	0.772	0.409	2.96909596454755e-178	0	GRN
IFNGR1	7.38585043298335e-182	-2.24626616236324	0.07	0.41	1.378716700325e-177	0	IFNGR1
FKBP2	8.00969802510939e-182	0.918494481693651	0.939	0.682	1.49517033034717e-177	0	FKBP2
GJB1	2.40850406889015e-181	1.05856214209681	0.882	0.564	4.49595454539724e-177	0	GJB1
SLC13A3	2.30550185581624e-180	-2.72992047279041	0.013	0.25	4.30368031425218e-176	0	SLC13A3
BAMBI	3.17125453190689e-180	-3.00706577307972	0.016	0.271	5.9197808347106e-176	0	BAMBI
METTL23	4.58449572076318e-180	-1.82001081440014	0.38	0.578	8.55787816194862e-176	0	METTL23
RP11-396O20.1	1.15447182891077e-179	-5.12562867891811	0.003	0.228	2.15505256302773e-175	0	RP11-396O20.1
MDH2	1.16542585603973e-179	-0.984944438103857	0.82	0.81	2.17550044546936e-175	0	MDH2
SUPT4H1	1.68475134020351e-179	-1.18165632105299	0.662	0.713	3.14492532675789e-175	0	SUPT4H1
ENY2	2.57112483542491e-179	-0.984508498331164	0.774	0.763	4.79951873028768e-175	0	ENY2
TMCC1	3.35941367168678e-179	-3.14692353190761	0.078	0.409	6.27101750093772e-175	0	TMCC1
TUSC3	3.41232999762494e-179	-2.89688385223304	0.012	0.252	6.36979640656647e-175	0	TUSC3
SSBP1	5.82129519222269e-179	-1.47944315375483	0.574	0.691	1.08666117353221e-174	0	SSBP1
FETUB	7.67749608397837e-179	2.2694310888384	0.472	0.094	1.43315819399624e-174	0	FETUB
GPLD1	3.2974643796414e-177	2.83703123165743	0.459	0.106	6.1553767574766e-173	0	GPLD1
DNPH1	6.46493022697123e-177	0.8816770182826	0.92	0.738	1.20680852546872e-172	0	DNPH1
RPS25	1.31368071663439e-176	-0.565042910384347	0.989	0.988	2.45224779374142e-172	0	RPS25
AP1M2	1.90510964803788e-176	-2.99097281819781	0.107	0.44	3.55626817999231e-172	0	AP1M2
HAAO	2.30124733667876e-176	1.27583272877043	0.749	0.392	4.29573840337824e-172	0	HAAO
CMC1	4.71705106979951e-176	-1.53096469757505	0.489	0.617	8.80531923199475e-172	0	CMC1
CTSC	1.01488154412923e-175	-2.91936159131257	0.02	0.283	1.89447937842603e-171	0	CTSC
MT1G	1.12535857311618e-175	-2.71640808519384	0.474	0.736	2.10070684843598e-171	0	MT1G
APCS	1.54732953213622e-175	-1.4412134568483	0.528	0.723	2.88840003763868e-171	0	APCS
UGT2B11	3.14809505734032e-175	-2.53942911668125	0.024	0.29	5.87654904353718e-171	0	UGT2B11
USMG5	2.03456556742639e-174	-0.684103496954098	0.956	0.938	3.79792354471485e-170	0	USMG5
COA3	5.80373549012318e-174	-0.824853344344655	0.832	0.806	1.08338330394129e-169	0	COA3
MTRNR2L10	6.0877959036561e-174	-2.35937756210671	0.012	0.235	1.13640886133548e-169	0	MTRNR2L10
PRDX3	7.4765936708462e-174	-1.60682192494133	0.607	0.729	1.39565574053686e-169	0	PRDX3
ATP5E	2.00589601367522e-173	-0.607922909171669	0.99	0.993	3.74440608872754e-169	0	ATP5E
CYP2A6	2.89553419913919e-173	2.95362032043508	0.389	0.05	5.40509368953312e-169	0	CYP2A6
RP11-505K9.1	5.93168040606074e-173	-3.61890439087342	0.048	0.346	1.10726678139936e-168	0	RP11-505K9.1
OXLD1	6.96935317093617e-173	-1.91378456431092	0.354	0.559	1.30096915641865e-168	0	OXLD1
EBP	7.13567613964509e-173	0.961384685200126	0.91	0.63	1.33201666498755e-168	0	EBP
BRI3	8.5019813256624e-173	0.889202181185716	0.907	0.662	1.5870648540614e-168	0	BRI3
MEA1	1.18889124962924e-172	1.04610015005119	0.797	0.448	2.2193032956829e-168	0	MEA1
MRPL33	1.36894320879402e-172	-0.77079405682238	0.804	0.738	2.5554062878558e-168	0	MRPL33
RPS26	1.64617027134973e-172	-0.594791232667054	0.964	0.941	3.07290604552854e-168	0	RPS26
FAM83A-AS1	1.66728801187155e-172	2.01486788193563	0.415	0.068	3.11232653176063e-168	0	FAM83A-AS1
KRT23	3.89163851968185e-172	-4.31137094525235	0.005	0.228	7.26452162469011e-168	0	KRT23
HIST1H2AC	1.42712120084637e-170	-2.06907519997134	0.309	0.557	2.66400714561992e-166	0	HIST1H2AC
EIF3H	4.68047838885565e-170	-0.926071220331173	0.769	0.766	8.73704900847685e-166	0	EIF3H
CRLS1	9.29918091218388e-170	-1.77858217133168	0.385	0.559	1.73587810087737e-165	0	CRLS1
FMO3	3.01515504504883e-169	-1.66718108503705	0.489	0.625	5.62838992259264e-165	0	FMO3
HLF	7.75677635210437e-169	-1.98393344713694	0.318	0.506	1.44795744164732e-164	0	HLF
RSL1D1	8.45026493803274e-169	-2.12602216449677	0.324	0.577	1.57741095598257e-164	0	RSL1D1
NDUFA13	9.95123329375925e-169	-0.735687008695803	0.794	0.727	1.85759671894604e-164	0	NDUFA13
MT-ND3	1.25512013879077e-168	-0.692054389236583	0.996	0.907	2.34293276308073e-164	0	MT-ND3
LCN2	2.61913528660956e-168	-2.99953404942936	0.02	0.277	4.88913983951406e-164	0	LCN2
MRPS7	8.50169351763601e-168	-1.35576977438554	0.602	0.683	1.58701112893711e-163	0	MRPS7
GSTK1	1.28463782934367e-167	0.954307023914805	0.885	0.617	2.39803343603584e-163	0	GSTK1
ZNF706	4.04757903055411e-167	-1.40878588508599	0.535	0.647	7.55561577633535e-163	0	ZNF706
RPL36AL	1.8784388270562e-166	-0.587972530539912	0.969	0.946	3.50648175846582e-162	0	RPL36AL
AC098973.2	2.10114601503907e-166	-4.3622136607692	0.009	0.238	3.92220926627344e-162	0	AC098973.2
HAO2	9.58555197760453e-166	1.23841918125946	0.459	0.108	1.78933498765944e-161	0	HAO2
TPM1	2.91089481133946e-165	0.994578200624773	0.779	0.409	5.43376734432736e-161	0	TPM1
FAM207A	9.57425087055627e-165	1.31769463039584	0.692	0.336	1.78722541000674e-160	0	FAM207A
P4HA1	4.97316440860244e-164	2.24901112597919	0.543	0.202	9.28340600153817e-160	0	P4HA1
GPX3	5.03196496644666e-164	1.049989661273	0.891	0.62	9.39316900286598e-160	0	GPX3
TBCB	1.44249405301087e-163	1.28665590881868	0.681	0.302	2.6927036487554e-159	0	TBCB
TMSB10	2.14160392533932e-163	0.635525800828554	0.96	0.802	3.99773204743092e-159	0	TMSB10
ACOX2	4.43071509986058e-163	1.41224482886287	0.69	0.321	8.27081587690974e-159	0	ACOX2
MRPS21	6.00770942515394e-163	0.711755088976642	0.908	0.667	1.12145911839349e-158	0	MRPS21
ISG15	7.06277985506437e-163	1.15763665540166	0.639	0.244	1.31840911554487e-158	0	ISG15
ATP5EP2	9.02346849182897e-163	-3.10694891031052	0.057	0.359	1.68441086336971e-158	0	ATP5EP2
MSMO1	8.11260755734347e-162	-2.05014899803165	0.264	0.515	1.51438045272931e-157	0	MSMO1
MTDH	1.16289942515254e-161	0.925913717211234	0.88	0.555	2.17078435693224e-157	0	MTDH
IGFBP1	1.18337855993714e-161	2.2456713942922	0.542	0.175	2.20901275783466e-157	0	IGFBP1
FTCD	2.24601133215627e-161	1.63815087698751	0.629	0.268	4.1926293537361e-157	0	FTCD
IFI27L2	2.25195590826313e-161	1.70542977050766	0.443	0.094	4.20372609395479e-157	0	IFI27L2
TMEM100	2.53241274836154e-161	-3.21059611889391	0.024	0.281	4.72725487736649e-157	0	TMEM100
SLC43A3	4.14450129340287e-161	2.13495852368499	0.467	0.107	7.73654056439514e-157	0	SLC43A3
MDK	8.02359144176471e-161	-1.20451624240075	0.604	0.721	1.49776381443422e-156	0	MDK
NRCAM	1.96616653331113e-160	-3.47703080398279	0.008	0.216	3.67024306773189e-156	0	NRCAM
ATP6V0B	2.95663739296493e-160	0.894379230714056	0.89	0.589	5.51915502144763e-156	0	ATP6V0B
OGDHL	3.86042033366929e-160	2.39383089726643	0.365	0.048	7.20624663686046e-156	0	OGDHL
MRPL55	2.21370533491409e-159	-0.793125333600357	0.768	0.737	4.13232374868414e-155	0	MRPL55
CNN3	2.47685151844824e-159	-1.82395917231473	0.459	0.644	4.62353872948732e-155	0	CNN3
TMEM205	8.29083629622761e-159	0.973652616774326	0.87	0.573	1.54765041141681e-154	0	TMEM205
PSAT1	1.49813901846383e-158	-3.75934804236068	0.019	0.264	2.79657610576642e-154	0	PSAT1
G6PC	2.03456811850583e-158	2.16408547112553	0.529	0.175	3.79792830681483e-154	0	G6PC
MAP2	2.31676302497922e-158	-3.5056212880934	0.016	0.253	4.32470153872872e-154	0	MAP2
APOA5	5.55330060853472e-158	1.44038964547862	0.743	0.39	1.03663462459518e-153	0	APOA5
C1orf53	1.54394063402395e-157	-3.48643937401386	0.048	0.332	2.88207398153251e-153	0	C1orf53
LSM3	1.9875650278373e-157	-1.35109520454624	0.585	0.691	3.7101876374639e-153	0	LSM3
PDK4	3.5148591748947e-157	1.79137973347833	0.564	0.201	6.56118762177593e-153	0	PDK4
AXIN2	1.18339810672481e-156	-4.06775052484064	0.005	0.205	2.2090492458232e-152	0	AXIN2
MAGIX	1.23599521412469e-156	1.66906219757215	0.456	0.104	2.30723226620657e-152	0	MAGIX
LAGE3	3.05103516288501e-156	0.938778812982701	0.816	0.502	5.69536733855746e-152	0	LAGE3
LCAT	4.44452903863415e-156	2.21310592031706	0.473	0.123	8.29660235641837e-152	0	LCAT
RPL17	7.96620406040622e-156	-0.877267690085282	0.79	0.761	1.48705131195603e-151	0	RPL17
TMEM82	1.18025356979094e-155	2.81556435466081	0.372	0.054	2.20317933872874e-151	0	TMEM82
HBB	1.7698917199611e-155	-2.19797641238771	0.442	0.657	3.30385687365138e-151	0	HBB
TRIM16	3.55975236360244e-155	-3.08042884561415	0.064	0.362	6.64498973713667e-151	0	TRIM16
GPT	8.45815931369998e-155	1.39318333201856	0.685	0.328	1.57888459908838e-150	0	GPT
GTF2H5	8.56626498181615e-155	-1.61074481113651	0.472	0.636	1.59906468415562e-150	0	GTF2H5
TMEM98	1.0814478440392e-154	2.23374092961845	0.371	0.057	2.01873869046797e-150	0	TMEM98
SDHAF3	1.19483560682909e-154	-2.62805745205748	0.152	0.469	2.23039962726786e-150	0	SDHAF3
GATM	1.33119908510603e-154	-1.06489322917875	0.858	0.828	2.48494933216743e-150	0	GATM
CES1	1.34919081642115e-154	-0.610481619262992	0.893	0.771	2.51853449701336e-150	0	CES1
MRPS36	4.95827090914187e-154	-1.71277026470014	0.381	0.573	9.25560430609513e-150	0	MRPS36
LITAF	5.98561046535304e-154	-2.46545445753596	0.189	0.498	1.11733390556745e-149	0	LITAF
ACAT1	9.60229045811787e-154	-1.66529463332669	0.516	0.671	1.79245955981686e-149	0	ACAT1
C17orf58	1.00428589860564e-153	-2.64763862042531	0.164	0.465	1.87470048692714e-149	0	C17orf58
NDUFB6	1.07099310659426e-153	-1.10567384663755	0.667	0.71	1.99922283207951e-149	0	NDUFB6
FAM127B	1.08118493893049e-152	1.14695557147977	0.354	0.07	2.01824792550154e-148	0	FAM127B
RAB3B	1.76795820816456e-152	2.43938299768345	0.357	0.048	3.30024758718078e-148	0	RAB3B
RPS8	1.84096857532868e-152	0.511397997131768	0.989	0.984	3.43653603956605e-148	0	RPS8
CALD1	4.47582755225614e-152	0.806914582717004	0.917	0.664	8.35502729179654e-148	0	CALD1
SEC61G	1.03819287198705e-151	-0.729411977772298	0.837	0.79	1.93799463413823e-147	0	SEC61G
LGALS1	1.08626890430171e-151	0.99282968196394	0.809	0.469	2.02773816366e-147	0	LGALS1
POLE4	1.56982546843529e-151	-1.53157877439634	0.444	0.591	2.93039320192816e-147	0	POLE4
GABARAPL2	1.6645500999877e-151	-1.9671683431564	0.324	0.568	3.10721567164704e-147	0	GABARAPL2
NDUFAB1	1.90648914437524e-151	-0.893049383437179	0.783	0.77	3.55884328580526e-147	0	NDUFAB1
HIBADH	5.52530931152215e-151	-2.65084535239709	0.196	0.499	1.03140948918184e-146	0	HIBADH
RPL19	8.54378386945149e-151	0.474007861513075	0.993	0.991	1.59486813491051e-146	0	RPL19
PSMA2	8.57586413692221e-151	-1.18661851824146	0.69	0.739	1.60085655843927e-146	0	PSMA2
MRPL34	2.48195351725264e-150	-1.4531436686401	0.49	0.633	4.63306263065551e-146	0	MRPL34
RPL30	2.85132197549824e-150	-0.532213567542437	0.991	0.995	5.32256273166256e-146	0	RPL30
JUN	7.16862470240002e-150	1.68747335752577	0.636	0.284	1.33816717319701e-145	0	JUN
PLPPR1	7.93254021777974e-150	-2.90370776335071	0.06	0.348	1.48076728245294e-145	0	PLPPR1
HM13	3.16019675681582e-149	1.50057902325212	0.656	0.336	5.8991392859481e-145	0	HM13
MAST4	4.4734395895491e-149	-3.76656054849504	0.013	0.233	8.3505696818113e-145	0	MAST4
RP11-108M9.4	9.52764661002143e-149	-2.68589648503783	0.104	0.409	1.7785257926927e-144	0	RP11-108M9.4
DKK3	1.65698448275952e-148	-3.19895372489475	0.027	0.275	3.09309293396719e-144	0	DKK3
PSMB1	6.33409276401624e-148	-0.973812249093549	0.792	0.78	1.18238509625891e-143	0	PSMB1
SLC9A3R2	7.83211583903508e-148	0.987269061254997	0.8	0.489	1.46202106367268e-143	0	SLC9A3R2
SRP9	8.09106990403032e-148	-1.86389757831079	0.4	0.609	1.51036001898534e-143	0	SRP9
SDHD	1.03757577129285e-147	-2.53722501443951	0.157	0.472	1.93684269227236e-143	0	SDHD
ESPN	2.22587971242971e-147	1.43236213338262	0.502	0.144	4.15504965919254e-143	0	ESPN
BMP4	9.94520358321247e-147	-3.29860343224538	0.016	0.239	1.85647115287827e-142	0	BMP4
SLC27A5	2.55690861464727e-146	1.13219350576824	0.792	0.465	4.77298131096206e-142	0	SLC27A5
HNRNPK	6.90936660413858e-146	-1.0801781175477	0.683	0.696	1.28977146399455e-141	0	HNRNPK
FKBP8	4.33369206833888e-145	0.936884715268702	0.772	0.442	8.08970298396819e-141	0	FKBP8
SARAF	7.31187497126763e-145	-2.05015419007344	0.215	0.494	1.36490770088653e-140	0	SARAF
CAPNS1	1.34592447645242e-144	1.58370257367079	0.596	0.261	2.51243722019373e-140	0	CAPNS1
SOCS2	5.16943067892904e-144	2.26988438980356	0.353	0.054	9.64977624835683e-140	0	SOCS2
ANXA9	7.07919379385796e-144	1.75138476556673	0.447	0.108	1.32147310549947e-139	0	ANXA9
RPL31	1.08403371974414e-143	-0.557966213224754	0.986	0.988	2.02356574464639e-139	0	RPL31
TCEA2	1.61523867067635e-143	1.26527411158346	0.648	0.299	3.01516602655154e-139	0	TCEA2
SSR3	3.23157208455533e-143	0.926467099540909	0.824	0.518	6.03237561023944e-139	0	SSR3
HP	3.48743040749207e-143	0.652561756620735	0.962	0.77	6.50998634166545e-139	0	HP
ARF1	4.37138249716944e-143	-1.9555283346466	0.337	0.577	8.16005970746619e-139	0	ARF1
HIST1H4J	4.50502263499051e-143	-3.50032302937572	0.024	0.261	8.40952575273679e-139	0	HIST1H4J
CDK6	6.42217372450955e-143	-4.18398112511844	0.004	0.19	1.1988271691542e-138	0	CDK6
APP	7.02315391851312e-143	2.20412564976884	0.361	0.058	1.31101214196884e-138	0	APP
DNAJC1	2.41325243263364e-142	1.24855029068163	0.633	0.272	4.50481831599722e-138	0	DNAJC1
MT-CO1	6.46145120101495e-142	0.448549736843019	1	0.983	1.20615909569346e-137	0	MT-CO1
UBA52	7.73059428334052e-142	0.440362093853607	0.988	0.968	1.44307003487117e-137	0	UBA52
RP11-158I9.8	1.13781431211881e-141	-2.78114939383857	0.093	0.379	2.12395797643217e-137	0	RP11-158I9.8
ZNF385D	1.36469793961517e-141	-4.07124341113856	0.004	0.188	2.54748164387965e-137	0	ZNF385D
HAO1	1.50138758209749e-141	-2.0000557679118	0.356	0.585	2.80264019950139e-137	0	HAO1
C19orf70	4.11809808057887e-141	0.927160614557253	0.829	0.557	7.68725368701658e-137	0	C19orf70
S100A16	5.26833612557802e-141	0.938054117578588	0.728	0.374	9.83440304561649e-137	0	S100A16
CXADR	1.64757873872061e-140	1.49566601441875	0.691	0.371	3.07553523156976e-136	0	CXADR
RASL10B	2.75034881842527e-140	-3.31838311210433	0.013	0.221	5.13407613935446e-136	0	RASL10B
SEC61B	2.86698933340511e-140	-0.528849986145965	0.948	0.888	5.35180898866731e-136	0	SEC61B
APOA1BP	5.65196519283909e-140	1.01206541449764	0.786	0.506	1.05505234254727e-135	0	APOA1BP
CLDND2	5.72307033587702e-140	-3.93469218443147	0.008	0.205	1.06832553959816e-135	0	CLDND2
ASGR1	7.50926470024763e-140	0.765091552165305	0.937	0.682	1.40175444159522e-135	0	ASGR1
HIST1H1C	1.41270606922604e-139	-1.19486508792053	0.61	0.735	2.63709841942426e-135	0	HIST1H1C
RPL9	2.01250519443417e-139	-0.514551732790959	0.979	0.972	3.75674344645026e-135	0	RPL9
GADD45B	5.63997684888914e-139	1.56713977297337	0.407	0.093	1.05281447838214e-134	0	GADD45B
PLA2G16	6.56563994082353e-139	0.882633411542174	0.802	0.491	1.22560800775353e-134	0	PLA2G16
ATP1A1	2.48908591610256e-138	1.80350772820826	0.561	0.237	4.64637667958866e-134	0	ATP1A1
RP3-460G2.2	2.52782769396424e-138	-4.36324342805138	0.008	0.204	4.71869595632305e-134	0	RP3-460G2.2
AZGP1	3.16134235527894e-138	0.635053338981167	0.972	0.764	5.9012777745992e-134	0	AZGP1
IGFBP2	9.39073702753005e-138	0.492811602919494	0.988	0.817	1.75296888092903e-133	0	IGFBP2
ESF1	9.91659482563561e-138	-2.3026876577763	0.17	0.474	1.8511307561014e-133	0	ESF1
TMEM258	1.2629633487527e-137	0.620666965691128	0.948	0.777	2.35757368311667e-133	0	TMEM258
SDSL	2.6859854734184e-137	1.49231307362677	0.541	0.191	5.01392908323013e-133	0	SDSL
OTUD6B-AS1	5.20164031151449e-137	-2.01589854894929	0.261	0.508	9.70990196950409e-133	0	OTUD6B-AS1
AGT	7.57935854148427e-137	-0.738338908544426	0.7	0.631	1.41483885893887e-132	0	AGT
GPAM	1.99900114538165e-136	-2.34149204218789	0.15	0.415	3.73153543808393e-132	0	GPAM
FBXO2	3.03368379400816e-136	1.23292763753601	0.392	0.087	5.66297753827504e-132	0	FBXO2
RPS15	3.34962565216571e-136	0.62585089257484	0.984	0.956	6.25274620489773e-132	0	RPS15
CRYZ	1.09672036778723e-135	-2.1498678499473	0.265	0.529	2.04724791054842e-131	0	CRYZ
MGST2	2.36306546201014e-135	-0.873487591767224	0.649	0.627	4.41113429793433e-131	0	MGST2
RP3-394A18.1	3.05842931236716e-135	2.98697453691759	0.325	0.044	5.70916999739577e-131	0	RP3-394A18.1
SPCS1	3.1495110545705e-135	-0.433031476058085	0.856	0.74	5.87919228556676e-131	0	SPCS1
GLS2	4.05367738215323e-135	2.82438698304058	0.289	0.028	7.56699956926544e-131	0	GLS2
SELK	5.96250044567196e-135	-0.711553155254575	0.745	0.685	1.11301995819358e-130	0	SELK
FOS	7.40011993446422e-135	1.86642410434604	0.448	0.119	1.38138038816644e-130	0	FOS
CTB-158E9.1	1.66320920873752e-134	2.63190532603457	0.305	0.036	3.10471262995033e-130	0	CTB-158E9.1
NME1	1.67984496942424e-134	-1.0242682126958	0.735	0.752	3.13576660442423e-130	0	NME1
YBEY	1.93921892603684e-134	1.00021827827093	0.719	0.391	3.61993996923296e-130	0	YBEY
SRXN1	1.20557372078993e-133	-4.25380855704813	0.004	0.18	2.25044446459857e-129	0	SRXN1
CYP27A1	3.2226636695905e-133	-0.785900361200276	0.687	0.644	6.01574627202459e-129	0	CYP27A1
CSTB	4.54537081412096e-133	0.591891090845869	0.891	0.63	8.48484369871959e-129	0	CSTB
MOGAT3	5.20431101664167e-133	2.46519978842118	0.412	0.108	9.71488737476501e-129	0	MOGAT3
RP11-10A14.4	2.60144605384555e-132	-3.3163165473135	0.029	0.26	4.85611934871348e-128	0	RP11-10A14.4
ANXA6	2.78514318078824e-132	1.27729670123008	0.561	0.21	5.19902677557741e-128	0	ANXA6
UGT2B10	4.35369613741286e-132	-2.66836973282262	0.07	0.343	8.12704457970859e-128	0	UGT2B10
POR	7.28666647041814e-132	-0.415379924487819	0.759	0.597	1.36020203003295e-127	0	POR
DNAJC12	7.97633154889542e-132	-2.89237455948387	0.046	0.299	1.48894181023231e-127	0	DNAJC12
ITIH1	9.52165755579418e-132	0.525893723918598	0.935	0.662	1.7774078159401e-127	0	ITIH1
C1R	9.69489011205102e-132	0.997290986023226	0.818	0.501	1.80974513721656e-127	0	C1R
SH3BGRL	1.43769317512e-131	-3.71538767517788	0.013	0.213	2.6837418499965e-127	0	SH3BGRL
RNF43	1.8220294440066e-131	-2.55226861795594	0.07	0.343	3.40118236312713e-127	0	RNF43
CD7	1.95849254819363e-131	1.35873579364781	0.406	0.1	3.65591803971305e-127	0	CD7
KRT18	5.47773858911357e-131	0.744268442075066	0.938	0.804	1.02252946242983e-126	0	KRT18
RPS24	6.0399350450181e-131	-0.564331903516709	0.984	0.988	1.12747467485353e-126	0	RPS24
RENBP	6.65319945058394e-131	1.6001579294305	0.364	0.076	1.2419527414405e-126	0	RENBP
MLLT11	7.23114673231272e-131	1.37445064992094	0.429	0.111	1.34983816052082e-126	0	MLLT11
ARHGDIA	1.10979872571358e-130	-1.63012015337851	0.406	0.607	2.07166128128954e-126	0	ARHGDIA
CLDN15	1.2685508259328e-130	1.8386778592207	0.517	0.199	2.36800382676876e-126	0	CLDN15
NDUFA5	1.81388687222254e-130	-1.44823283400375	0.526	0.635	3.38598262437782e-126	0	NDUFA5
HRSP12	2.8858160481403e-130	-1.52301772041487	0.561	0.666	5.3869528170635e-126	0	HRSP12
FAM127A	3.4476849193241e-130	1.61276119907778	0.322	0.055	6.4357934389023e-126	0	FAM127A
NDUFS7	4.15996377159197e-130	0.894394580996176	0.798	0.516	7.76540437243073e-126	0	NDUFS7
HMGB3	8.01211197613765e-130	0.756677512212637	0.697	0.343	1.49562094258562e-125	0	HMGB3
HSBP1	1.00994948067777e-129	-1.45791732497931	0.459	0.599	1.88527269558119e-125	0	HSBP1
FBXO31	1.05365591644172e-129	-2.43123388690484	0.063	0.33	1.96685949922175e-125	0	FBXO31
TSTD1	1.41686180985164e-129	1.04818736814967	0.732	0.434	2.64485594045006e-125	0	TSTD1
GCAT	1.69870909258631e-129	-2.55701060227982	0.143	0.428	3.17098026313087e-125	0	GCAT
CNTNAP3B	1.8041631950075e-129	-2.52417723461452	0.007	0.164	3.36783143612049e-125	0	CNTNAP3B
LGALS4	1.82870187009519e-129	0.702519187675817	0.949	0.838	3.41363778090669e-125	0	LGALS4
TMBIM6	1.89207021808124e-129	0.418247045460288	0.938	0.674	3.53192747609224e-125	0	TMBIM6
F2	4.20731603240306e-129	0.644529695530796	0.908	0.618	7.85379683768679e-125	0	F2
MINOS1	4.3473594967944e-129	-0.827932513708411	0.708	0.694	8.11521597266611e-125	0	MINOS1
CTC-505O3.2	1.08225331517109e-128	-3.52881903397802	0.012	0.207	2.02024226342986e-124	0	CTC-505O3.2
CPLX2	1.13437942644527e-128	-4.29244387515298	0.005	0.175	2.11754607534539e-124	0	CPLX2
ZNF341	1.23403423371065e-128	3.37649287456341	0.292	0.033	2.30357170406768e-124	0	ZNF341
PAWR	2.47338888053626e-128	1.75394724637618	0.528	0.228	4.61707502329704e-124	0	PAWR
RP11-19D2.1	8.52572053207355e-128	-4.21890138721469	0.002	0.16	1.59149625172217e-123	0	RP11-19D2.1
SPATS2L	2.18173030775366e-127	0.948444088050161	0.663	0.311	4.07263596548376e-123	0	SPATS2L
GUCA2B	6.12072396921422e-127	2.33220820656175	0.316	0.047	1.14255554333322e-122	0	GUCA2B
ACTG1	7.37277711828029e-127	-0.914000239207974	0.788	0.793	1.37627630466938e-122	0	ACTG1
E2F1	2.46073346166486e-126	1.23657990650428	0.426	0.117	4.5934511528898e-122	0	E2F1
HNRNPA2B1	4.29033492935455e-126	-1.00152243313089	0.672	0.691	8.00876821262614e-122	0	HNRNPA2B1
RPL8	5.27453130569587e-126	0.44614333821555	0.993	0.988	9.84596758834247e-122	0	RPL8
SLC27A3	5.43861645333412e-126	1.83888811208073	0.503	0.186	1.01522653334388e-121	0	SLC27A3
MALAT1	6.12916108645431e-126	0.375489783436219	0.997	0.897	1.14413050000843e-121	0	MALAT1
CH17-189H20.1	1.00501368832339e-125	1.63503803023455	0.449	0.129	1.87605905199327e-121	0	CH17-189H20.1
MT-ND5	1.05960124968467e-125	0.110875724359573	0.982	0.791	1.97795765278638e-121	0	MT-ND5
MPST	1.97340369738913e-125	-0.71586949359161	0.846	0.805	3.68375268191628e-121	0	MPST
METTL7A	1.98043553558974e-125	-0.185584500517212	0.749	0.538	3.69687901428537e-121	0	METTL7A
MT-CYB	2.51696145786254e-125	-0.710281334474766	1	0.933	4.69841195339201e-121	0	MT-CYB
CTSZ	3.57096970982498e-125	1.23182417745454	0.694	0.403	6.66592915733029e-121	0	CTSZ
RPS4X	5.65271027572603e-125	0.465439466233692	0.994	0.989	1.05519142716978e-120	0	RPS4X
CAAP1	7.74655988639835e-125	-3.21033436747648	0.05	0.296	1.44605033399398e-120	0	CAAP1
H2AFJ	1.31873966746246e-124	-0.525386172660586	0.84	0.741	2.46169133725218e-120	0	H2AFJ
NPM1	6.06179126118192e-124	-0.872739366142913	0.815	0.804	1.13155457472483e-119	0	NPM1
RAMP1	7.40848416935616e-124	0.919997805159847	0.803	0.491	1.38294173989371e-119	0	RAMP1
SYT7	7.66768665794362e-124	2.66564256520369	0.311	0.046	1.43132706843834e-119	0	SYT7
WDR83OS	1.14795859994547e-123	-0.648623780930165	0.723	0.666	2.14289431851821e-119	0	WDR83OS
PTTG1IP	1.53321952783115e-123	1.67227085705777	0.516	0.204	2.8620608926024e-119	0	PTTG1IP
ATP5O	1.71295514139198e-123	0.536316342462708	0.936	0.807	3.19757336243642e-119	0	ATP5O
MAT1A	3.07475327297749e-123	-0.673225148323424	0.826	0.761	5.73964193466707e-119	0	MAT1A
A1BG	3.41226326909992e-123	0.591771755731299	0.914	0.639	6.36967184442882e-119	0	A1BG
ACSL1	3.606821430599e-123	-2.01675220117659	0.234	0.469	6.73285356449915e-119	0	ACSL1
MRPL41	4.98814299267741e-123	-0.487412768542894	0.934	0.875	9.31136652443092e-119	0	MRPL41
MACROD1	1.56877250571021e-122	0.934001341474427	0.716	0.401	2.92842763640925e-118	0	MACROD1
DMRTA1	3.00634155722299e-122	-3.64370268035111	0.005	0.167	5.61193778486815e-118	0	DMRTA1
FGF13	3.18983131762592e-122	-4.10579767308676	0.008	0.185	5.95445812061231e-118	0	FGF13
CP	3.97447577653501e-122	1.56950719110202	0.603	0.286	7.4191539320579e-118	0	CP
TMEM14B	8.83724166869495e-122	-0.844406555839711	0.642	0.646	1.64964790229529e-117	0	TMEM14B
RTN4	9.79376446325874e-122	0.993065383442398	0.82	0.552	1.82820201235651e-117	0	RTN4
KCNMB2-AS1	1.050979305918e-121	-4.20214972248107	0.008	0.186	1.96186307035713e-117	0	KCNMB2-AS1
GLTPD2	1.08257759950022e-121	1.68849713889566	0.448	0.135	2.02084760498706e-117	0	GLTPD2
HMGN3	3.05791267954733e-121	-1.49133319627978	0.407	0.58	5.708205598911e-117	0	HMGN3
SUMO1	3.9283242652327e-121	-1.24793772086484	0.579	0.649	7.33300290590989e-117	0	SUMO1
BATF	3.97001267216049e-121	-5.46661924397835	0.003	0.161	7.41082265512199e-117	0	BATF
TBC1D9	4.73090578139309e-121	-3.87851709158907	0.009	0.186	8.83118182212647e-117	0	TBC1D9
HSD17B6	5.44685231401623e-121	0.840975588668787	0.854	0.568	1.01676392145741e-116	0	HSD17B6
C19orf53	9.82997053965353e-121	-0.47819120641256	0.856	0.758	1.83496060063712e-116	0	C19orf53
ECI2	1.37218662286681e-120	-1.14536284539248	0.666	0.708	2.56146076890547e-116	0	ECI2
CGNL1	2.55272715931893e-120	2.07675751841919	0.383	0.092	4.76517578830064e-116	0	CGNL1
MRPL50	5.17197656186464e-120	-2.36094727115863	0.151	0.432	9.65452864803273e-116	0	MRPL50
DYNC1I1	7.45966696977697e-120	-3.74885432788393	0.006	0.171	1.39249603324827e-115	0	DYNC1I1
CELF1	7.700431581888e-120	1.52649624625539	0.558	0.285	1.43743956339103e-115	0	CELF1
CYP7A1	8.55810124881518e-120	2.75225823733906	0.291	0.039	1.59754076011633e-115	0	CYP7A1
PFDN5	2.61404600044791e-119	0.437851557705794	0.967	0.894	4.87963966903611e-115	0	PFDN5
TCP10L	7.71805226499274e-119	1.25215198760184	0.483	0.161	1.4407288163062e-114	0	TCP10L
GAPDH	9.54582511338423e-119	0.454825876005915	0.987	0.983	1.78191917391543e-114	0	GAPDH
SULT1E1	1.17258554101969e-118	-3.91846147233134	0.015	0.205	2.18886542942145e-114	0	SULT1E1
SBDS	1.19559737795324e-118	-2.09773630233416	0.286	0.536	2.23182162542531e-114	0	SBDS
ABCA8	1.26618094291754e-118	-1.77113483136451	0.03	0.227	2.36357996614417e-114	0	ABCA8
BST2	4.38228165404128e-118	-1.95921219422909	0.185	0.473	8.18040516359885e-114	0	BST2
EGFR	5.86694841705499e-118	2.94158019281629	0.298	0.045	1.09518326101165e-113	0	EGFR
PRSS3	6.7482968719571e-118	1.81779515426641	0.281	0.042	1.25970457708823e-113	0	PRSS3
FYN	9.32032814622667e-118	-3.7143874921616	0.034	0.25	1.73982565505613e-113	0	FYN
SVIL	9.44291182097765e-118	2.29591353673722	0.355	0.076	1.7627083496219e-113	0	SVIL
ISCA1	1.24366542668009e-117	-1.84508220378141	0.296	0.514	2.32155025198372e-113	0	ISCA1
ZKSCAN1	1.32884652067519e-117	1.19794263462655	0.704	0.406	2.48055780014438e-113	0	ZKSCAN1
RNF181	1.99437151492812e-117	0.622028110288639	0.901	0.679	3.72289330691631e-113	0	RNF181
PPARGC1A	2.08583799732874e-117	2.71115427738715	0.319	0.058	3.89363378961356e-113	0	PPARGC1A
ID2	3.63786875929763e-117	1.13972521835181	0.553	0.221	6.79080961298089e-113	0	ID2
AHSG	5.85567684936026e-117	0.597538877377908	0.987	0.855	1.09307919747008e-112	0	AHSG
ETFA	1.11725872159435e-116	-1.41975489608983	0.526	0.644	2.08558685560017e-112	0	ETFA
COX5B	1.25783519765649e-116	0.506132061401812	0.972	0.908	2.34800096346538e-112	0	COX5B
CXXC5	1.30011888429389e-116	1.22368697558409	0.572	0.246	2.4269319213114e-112	0	CXXC5
CST3	1.38052135486816e-116	-0.355741363561249	0.862	0.724	2.57701921313239e-112	0	CST3
DNAJA1	1.77101957434751e-116	-1.68906853689582	0.445	0.612	3.3059622394345e-112	0	DNAJA1
NENF	2.41902767331082e-116	0.689054406565443	0.889	0.657	4.5155989577693e-112	0	NENF
SAT2	1.05431383789583e-115	0.856021514580839	0.819	0.57	1.96808764120014e-111	0	SAT2
HTRA1	1.20418239897523e-115	2.34587312174588	0.284	0.04	2.24784728416706e-111	0	HTRA1
LINC01428	1.64983485066995e-115	-5.2953127089047	0.002	0.148	3.0797467157456e-111	0	LINC01428
PPIB	3.96209840332078e-115	0.861004696915031	0.846	0.582	7.39604908947889e-111	0	PPIB
MRPS23	2.10725042833029e-114	-1.70561684682612	0.371	0.535	3.93360437456415e-110	0	MRPS23
XBP1	2.11887940768065e-114	0.683787656339585	0.898	0.645	3.95531219031747e-110	0	XBP1
RHOD	2.28472369217984e-114	1.69997100973982	0.365	0.085	4.2648937161921e-110	0	RHOD
UGDH	2.88667864233382e-114	-1.66243120483036	0.393	0.556	5.38856302164453e-110	0	UGDH
APOM	3.07488121621516e-114	-0.728470861363702	0.655	0.578	5.73988076630883e-110	0	APOM
SAA4	4.24034940000363e-114	0.570914316852574	0.83	0.523	7.91546022498678e-110	0	SAA4
SP5	4.6852308861239e-114	-3.31802990988357	0.024	0.224	8.74592049512748e-110	0	SP5
FGB	8.62522745230188e-114	0.55018569984024	0.929	0.686	1.61007120852119e-109	0	FGB
PACRG	8.90329017417576e-114	-4.50485217463728	0.003	0.152	1.66197717681339e-109	0	PACRG
MMP24-AS1	1.03789034140298e-113	1.01914309577522	0.641	0.325	1.93742990029694e-109	0	MMP24-AS1
ADH6	1.6810224202335e-113	-2.19804996143647	0.163	0.436	3.13796455184988e-109	0	ADH6
YIF1B	2.35195331376403e-113	1.49396673153933	0.5	0.197	4.39039125080332e-109	0	YIF1B
H1FX	4.83596704319978e-113	1.00778210037185	0.704	0.392	9.02729967954103e-109	0	H1FX
PQBP1	6.4072809611912e-113	0.97914691649675	0.696	0.391	1.19604713702556e-108	0	PQBP1
HPD	7.96563635983331e-113	0.667000544425209	0.915	0.722	1.48694533929008e-108	0	HPD
DHRS7	8.91049436243373e-113	1.62136159657772	0.503	0.213	1.6633219826355e-108	0	DHRS7
WBP2	1.43980687240732e-112	-1.65455129139296	0.355	0.553	2.68768748872274e-108	0	WBP2
MSRB1	2.14998997309965e-112	-1.5965336776781	0.369	0.547	4.01338628278512e-108	0	MSRB1
C5	3.23256198194142e-112	1.70882357824293	0.509	0.21	6.03422345169005e-108	0	C5
CRIP2	3.49929384042594e-112	1.45145983414959	0.386	0.101	6.5321318119231e-108	0	CRIP2
RARRES2	6.53721930454439e-112	0.471386718552198	0.983	0.817	1.2203027275793e-107	0	RARRES2
ECHDC2	7.90638918808952e-112	0.900282247756992	0.786	0.498	1.47588566974067e-107	0	ECHDC2
FIBP	1.02486424156574e-111	1.08607642522203	0.586	0.263	1.91311407973077e-107	0	FIBP
POLR2J3	1.69843614489956e-111	1.36682666633744	0.647	0.367	3.170470751684e-107	0	POLR2J3
MINCR	2.116443800252e-111	-2.49483591132196	0.044	0.267	3.95076564193041e-107	0	MINCR
RAB13	3.93698364655331e-111	0.626143849461776	0.833	0.554	7.34916737302106e-107	0	RAB13
ALAS1	4.08112551210774e-111	-1.79396857434486	0.385	0.557	7.61823699345151e-107	0	ALAS1
VKORC1	5.3028250386851e-111	0.840416562501598	0.792	0.52	9.89878349971348e-107	0	VKORC1
CFI	6.0696418273601e-111	-1.77521133307841	0.104	0.375	1.13302003991331e-106	0	CFI
DHRS4L2	8.25907236671761e-111	0.697218277295694	0.862	0.643	1.54172103869518e-106	0	DHRS4L2
TSPAN6	1.01319976550658e-110	1.29290143891878	0.579	0.286	1.89134000227113e-106	0	TSPAN6
DNASE1L3	1.07849986156874e-110	-4.12813173365914	0.01	0.177	2.01323569159037e-106	0	DNASE1L3
HAGH	1.52970987821519e-110	0.601833150293149	0.927	0.768	2.85550942966429e-106	0	HAGH
TRIM16L	3.16905697427086e-110	-3.20059346365169	0.045	0.267	5.91567865387142e-106	0	TRIM16L
ITIH2	8.16323061102473e-110	1.1188254523835	0.731	0.431	1.52383025815999e-105	0	ITIH2
SLC10A1	1.30915958760727e-109	2.24154381805512	0.38	0.11	2.44380820218649e-105	0	SLC10A1
PDXK	2.92121008311044e-109	1.27776105744231	0.574	0.269	5.45302286214225e-105	0	PDXK
NOL11	2.93644531919538e-109	-2.1738294333637	0.141	0.42	5.48146247734201e-105	0	NOL11
ZNF324	4.73746750553503e-109	3.31077627786128	0.274	0.042	8.84343059258224e-105	0	ZNF324
PDIA6	8.14028522396114e-109	0.931251741038198	0.755	0.457	1.51954704275683e-104	0	PDIA6
EPB41L1	1.0536879426584e-108	3.07162208868874	0.235	0.021	1.96691928256044e-104	0	EPB41L1
TSPAN5	1.70918216785521e-108	-2.79392700864938	0.01	0.17	3.19053035273532e-104	0	TSPAN5
ZRANB1	1.74415555914035e-108	2.04988412967321	0.406	0.14	3.25581518224729e-104	0	ZRANB1
MT-ND4L	1.92340133684751e-108	-0.379631250366802	0.757	0.614	3.59041327549325e-104	0	MT-ND4L
DUSP1	3.08747728772745e-108	1.38315376886135	0.53	0.219	5.76339385300083e-104	0	DUSP1
NAA38	3.72181147130562e-108	0.773638798235265	0.803	0.544	6.9475054734862e-104	0	NAA38
CNIH1	4.34159021224562e-108	-1.31153403917036	0.422	0.555	8.1044464491989e-104	0	CNIH1
NDUFS8	4.49774018771441e-108	0.662887587837888	0.864	0.655	8.39593160840649e-104	0	NDUFS8
RP11-51J9.5	4.70439304406967e-108	-2.64433073280729	0.037	0.248	8.78169049536485e-104	0	RP11-51J9.5
ALDH4A1	5.10057343113331e-108	-2.15122548140441	0.151	0.416	9.52124042389654e-104	0	ALDH4A1
SERPINC1	6.52562442426215e-108	0.571400160431406	0.986	0.855	1.21813831127702e-103	0	SERPINC1
PHYH	6.65466032165316e-108	0.732641693137129	0.787	0.522	1.242225442243e-103	0	PHYH
HEBP2	9.70223967614886e-108	0.872032498329369	0.705	0.408	1.81111708034671e-103	0	HEBP2
OTC	4.74730210329983e-107	-3.02248958507415	0.077	0.313	8.8617888362298e-103	0	OTC
SLC29A1	5.26453325416893e-107	2.11162387775829	0.335	0.074	9.82730422555714e-103	0	SLC29A1
HIST1H2AE	5.82672865482039e-107	-1.77964894864448	0.295	0.491	1.08767543799532e-102	0	HIST1H2AE
C1orf64	7.6158482923105e-107	-4.49170488228233	0.002	0.139	1.4216504007256e-102	0	C1orf64
RPL6	9.93516022931088e-107	-0.491329810215344	0.982	0.983	1.85459636000546e-102	0	RPL6
LAMP2	1.03514556948889e-106	1.23801029464353	0.664	0.394	1.9323062345649e-102	0	LAMP2
ECM2	1.09928097610726e-106	-2.25365392544529	0.021	0.194	2.05202779809942e-102	0	ECM2
HIST1H2BD	1.11595098130472e-106	-1.77869087460848	0.309	0.503	2.08314569680153e-102	0	HIST1H2BD
TOM1L1	1.27537619771396e-106	-2.40073907748319	0.138	0.401	2.38074474827266e-102	0	TOM1L1
P4HB	1.58137403815175e-106	0.353779663784412	0.913	0.663	2.95195091701787e-102	0	P4HB
NAA10	3.6888403766353e-106	0.708315175111157	0.765	0.476	6.88595833106511e-102	0	NAA10
A2M	6.27558688976564e-106	-2.24021615011076	0.096	0.351	1.17146380471255e-101	0	A2M
ALDH3A2	7.56640911195235e-106	-1.55682809094585	0.39	0.532	1.41242158892815e-101	0	ALDH3A2
EIF3L	8.69516297343026e-106	-0.907922744480779	0.628	0.641	1.62312607225023e-101	0	EIF3L
TYMP	9.91035950914786e-106	1.06954471575282	0.616	0.313	1.84996680957263e-101	0	TYMP
PLPP5	2.23325892211338e-105	1.42365096492683	0.506	0.21	4.16882442990904e-101	0	PLPP5
CTB-92J24.3	2.72581947106331e-105	-6.01428759069181	0.002	0.138	5.08828720663389e-101	0	CTB-92J24.3
ZFP36L1	3.23025967966319e-105	1.27795407699938	0.607	0.324	6.02992574402728e-101	0	ZFP36L1
C8G	5.28007385328841e-105	0.892517545142188	0.802	0.514	9.85631386193348e-101	0	C8G
LRP1	1.05545542614317e-104	1.39691738916607	0.612	0.332	1.97021864398146e-100	0	LRP1
ISCU	1.13812215173274e-104	-1.62440833985503	0.378	0.552	2.12453262063951e-100	0	ISCU
SLC38A3	1.27433059684021e-104	1.33693654488978	0.617	0.332	2.37879292512162e-100	0	SLC38A3
C1orf56	1.48283015184715e-104	1.7044651190717	0.481	0.197	2.76799904445308e-100	0	C1orf56
CYB5A	1.69104789569067e-104	-0.692009259342718	0.983	0.983	3.15667910688578e-100	0	CYB5A
ATP5G2	1.92353061241825e-104	0.448892419606032	0.962	0.884	3.59065459420114e-100	0	ATP5G2
SPTSSA	2.11861136679072e-104	-1.41690039739517	0.446	0.589	3.95481183838824e-100	0	SPTSSA
CNPY2	2.77587436630918e-104	0.105918091872394	0.893	0.675	5.18172467958935e-100	0	CNPY2
TDGF1	2.83226785063503e-104	-4.2440825249682	0.002	0.135	5.2869943967804e-100	0	TDGF1
MCEE	2.92632706915241e-104	-2.47197164347264	0.115	0.37	5.4625747399868e-100	0	MCEE
FGL1	3.12499970230357e-104	-1.7437621496245	0.387	0.561	5.83343694429006e-100	0	FGL1
CHMP4B	4.05207818413232e-104	0.939216187099239	0.578	0.262	7.5640143463198e-100	0	CHMP4B
OSGIN1	5.75631752956918e-104	-1.51075559677754	0.385	0.544	1.07453179324468e-99	0	OSGIN1
ADH1B	7.18592173395344e-104	-1.95151789524081	0.449	0.582	1.34139601007709e-99	0	ADH1B
CKB	8.6931513700112e-104	-2.4212142138368	0.155	0.405	1.62275056623999e-99	0	CKB
FGF2	1.13150354751522e-103	-4.09717962488915	0.003	0.137	2.11217767214666e-99	0	FGF2
TCF7L1	1.22507674652837e-103	2.72275953625001	0.277	0.044	2.28685076274452e-99	0	TCF7L1
RPS28	1.38139163811956e-103	0.458989049328618	0.99	0.968	2.57864377087778e-99	0	RPS28
TEX264	1.44534603567107e-103	0.997190892438921	0.702	0.439	2.69802744478718e-99	0	TEX264
YIF1A	2.20289525770069e-103	0.746566899264703	0.843	0.606	4.11214457754989e-99	0	YIF1A
COPZ2	5.90152003724909e-103	1.42847670808483	0.399	0.118	1.10163674535329e-98	0	COPZ2
RP11-401P9.4	1.09130818162942e-102	-3.6042162464265	0.003	0.13	2.03714498264763e-98	0	RP11-401P9.4
OXER1	1.5828819388463e-102	2.21168305625554	0.306	0.061	2.95476571524438e-98	0	OXER1
LAP3	1.71973089111371e-102	-2.15675367165098	0.235	0.484	3.21022165444196e-98	0	LAP3
HSP90AA1	1.9592289740536e-102	-0.800864034936859	0.825	0.79	3.65729272586586e-98	0	HSP90AA1
DCTN6	3.87368321404998e-102	-2.87510023940368	0.055	0.276	7.2310044556671e-98	0	DCTN6
PRMT2	4.22257280728683e-102	1.30042809106456	0.419	0.133	7.88227665936232e-98	0	PRMT2
MRPS5	4.32757220176119e-102	0.890472693171872	0.684	0.386	8.07827902902762e-98	0	MRPS5
ATP1B1	8.72168762208584e-102	1.13380179267828	0.718	0.438	1.62807742841476e-97	0	ATP1B1
NDUFV2	1.10110029874621e-101	-0.880860871482313	0.78	0.779	2.05542392766955e-97	0	NDUFV2
SLC7A11	2.58311093840422e-101	-3.33480985034454	0.003	0.134	4.82189318871915e-97	0	SLC7A11
TOPORS-AS1	2.69584413350008e-101	-2.40628862048213	0.07	0.302	5.0323322440046e-97	0	TOPORS-AS1
TAF9	3.17312562026667e-101	-1.85789086158684	0.281	0.498	5.9232735953518e-97	0	TAF9
C19orf43	4.27910302139721e-101	-0.7315259863938	0.733	0.715	7.98780161004217e-97	0	C19orf43
NPC2	4.74353958998649e-101	0.699827787450715	0.852	0.6	8.85476535262779e-97	0	NPC2
MPHOSPH6	5.48640655416594e-101	-3.28049057410054	0.029	0.22	1.02414751146616e-96	0	MPHOSPH6
DYNLRB1	6.43835140271317e-101	0.687133165286415	0.77	0.488	1.20184705634447e-96	0	DYNLRB1
ROBO1	9.05950058603231e-101	-3.33878382466988	0.003	0.128	1.69113697439465e-96	0	ROBO1
SDC4	1.06035115196125e-100	1.43983852530011	0.574	0.302	1.97935749536607e-96	0	SDC4
CST1	1.12461426646752e-100	-3.39910730045359	0.007	0.152	2.09931745121492e-96	0	CST1
GRAMD1A	1.80959518270082e-100	1.71964203972093	0.334	0.078	3.37797132754762e-96	0	GRAMD1A
PCTP	2.03823189682668e-100	-2.3195992584366	0.128	0.38	3.80476748180637e-96	0	PCTP
FDPS	2.25464107999499e-100	-0.863653196554332	0.838	0.809	4.20873850402664e-96	0	FDPS
RPL37	2.29020335464471e-100	0.395945891515095	0.991	0.987	4.27512260211528e-96	0	RPL37
MRPL13	2.39484221994875e-100	-1.94503433325368	0.274	0.514	4.47045197197833e-96	0	MRPL13
BAD	2.69225600022291e-100	0.973016112869538	0.637	0.348	5.02563427561611e-96	0	BAD
LINC01330	2.79850677763779e-100	-4.95527522464879	0.002	0.134	5.22397260181647e-96	0	LINC01330
SYCE1	3.60763173926593e-100	1.69224314137382	0.244	0.04	6.73436616768771e-96	0	SYCE1
GGT1	4.39683217220893e-100	-2.06365412293712	0.015	0.169	8.20756661586241e-96	0	GGT1
SEZ6L2	1.16131604774927e-99	1.70661812704604	0.452	0.191	2.16782866633356e-95	0	SEZ6L2
DUT	1.44406892116984e-99	-1.59030252835064	0.372	0.537	2.69564345514774e-95	0	DUT
RHOBTB1	1.51563895875856e-99	-4.9582389892153	0.003	0.137	2.8292432443146e-95	0	RHOBTB1
FAAH	1.5766088959112e-99	2.41233655119107	0.333	0.087	2.94305582599743e-95	0	FAAH
ECHDC3	1.93771242739794e-99	2.12364917411877	0.23	0.029	3.61712778822373e-95	0	ECHDC3
MPLKIP	3.17605406445518e-99	-1.00017233945214	0.587	0.612	5.92874012211848e-95	0	MPLKIP
GNL3	3.17730965799266e-99	-2.10980237200134	0.181	0.443	5.9310839385749e-95	0	GNL3
F11R	5.74793001801993e-99	1.98200985405719	0.396	0.14	1.07296609646378e-94	0	F11R
TRIB2	7.53690686125946e-99	-3.79430460861501	0.008	0.157	1.4069144037913e-94	0	TRIB2
GNPAT	7.55522188569358e-99	-2.16585264631092	0.105	0.356	1.41033326940242e-94	0	GNPAT
RPS19	8.00271706176035e-99	0.378489590896675	0.996	0.991	1.4938671939188e-94	0	RPS19
UGT1A1	8.41830727661009e-99	-2.14997982897561	0.043	0.246	1.5714454193248e-94	0	UGT1A1
MYL12A	1.22101631875929e-98	-0.927852503199394	0.791	0.792	2.27927116222797e-94	0	MYL12A
MAP7D3	1.57140064740376e-98	1.34923559479756	0.256	0.047	2.93333358850859e-94	0	MAP7D3
DDX3Y	2.20446043347839e-98	-3.60391089846743	0.003	0.131	4.11506629117412e-94	0	DDX3Y
HAX1	2.63537018911909e-98	0.634566825232126	0.856	0.635	4.91944553202861e-94	0	HAX1
TFB2M	2.65698101401183e-98	-3.33893259051349	0.022	0.198	4.95978645885588e-94	0	TFB2M
ZFYVE19	3.06621260292142e-98	1.33516071166365	0.461	0.174	5.72369906587341e-94	0	ZFYVE19
C11orf31	3.62798143348954e-98	-0.366599327234797	0.882	0.776	6.77235294189493e-94	0	C11orf31
HINT2	3.6520282295697e-98	0.573183920580632	0.929	0.795	6.81724109613776e-94	0	HINT2
MAFB	4.01048427649414e-98	2.59345790940397	0.253	0.036	7.48637099893161e-94	0	MAFB
MAP1LC3A	5.87264738240069e-98	1.20572084748059	0.393	0.121	1.09624708687274e-93	0	MAP1LC3A
TFR2	6.01809995046563e-98	1.03009004714795	0.701	0.416	1.12339871775342e-93	0	TFR2
CLDN14	8.35014507408516e-98	1.38242022718477	0.515	0.239	1.55872158097948e-93	0	CLDN14
TCEAL4	1.35457655448249e-97	0.53008733058643	0.763	0.471	2.52858805425247e-93	0	TCEAL4
MT-ND1	1.53693463737959e-97	0.288564765231039	0.998	0.916	2.86899588759648e-93	0	MT-ND1
ATP5C1	1.69265125749936e-97	0.606644280819465	0.82	0.582	3.15967210237405e-93	0	ATP5C1
BAAT	1.78854617853623e-97	-0.521395614691124	0.908	0.824	3.33867915147358e-93	0	BAAT
PRKAB2	2.03608134408878e-97	1.63659902876475	0.487	0.23	3.80075304501052e-93	0	PRKAB2
PIN4	2.29895170532769e-97	0.537029397279353	0.847	0.603	4.2914531483352e-93	0	PIN4
SNX3	2.37571973727517e-97	-1.09210516453695	0.594	0.661	4.43475603357157e-93	0	SNX3
PSMD12	2.66624150115308e-97	-1.9090783676038	0.285	0.498	4.97707301020245e-93	0	PSMD12
RP11-511B23.1	4.60830809249917e-97	-5.07694652929212	0.002	0.129	8.60232871626819e-93	0	RP11-511B23.1
C12orf75	7.38060237299864e-97	-3.86790898900741	0.024	0.199	1.37773704496766e-92	0	C12orf75
MCUR1	9.99737312985653e-97	-1.71648549217786	0.311	0.505	1.86620964215032e-92	0	MCUR1
RHEB	1.1188736888651e-96	-0.894768672039143	0.642	0.665	2.08860151500448e-92	0	RHEB
MRPL18	1.86219537117794e-96	-1.56439917414018	0.387	0.543	3.47616009937787e-92	0	MRPL18
ABCG5	1.90778038939733e-96	1.89801812956277	0.386	0.136	3.561253652888e-92	0	ABCG5
SLC2A2	2.61423794868466e-96	0.787687949711368	0.814	0.542	4.87999797880966e-92	0	SLC2A2
DAD1	3.51672356559108e-96	-0.454240863152348	0.743	0.648	6.56466787988887e-92	0	DAD1
COX7A2	3.64165659631458e-96	-0.378973488254236	0.966	0.918	6.79788036834042e-92	0	COX7A2
KIF9	6.2307742749845e-96	-2.70780470147939	0.047	0.253	1.16309863391136e-91	0	KIF9
ARMT1	6.46678856610094e-96	-2.80733041758361	0.049	0.256	1.20715542163406e-91	0	ARMT1
RPS6	7.25170840421361e-96	-0.528157771612235	0.987	0.99	1.35367640781455e-91	0	RPS6
SNU13	9.02289543792884e-96	-0.800479783673624	0.699	0.676	1.68430389139818e-91	0	SNU13
ARSE	9.06259258677519e-96	-1.82385173627458	0.089	0.329	1.69171415817332e-91	0	ARSE
HAL	9.40051632356841e-96	1.93209812328212	0.267	0.046	1.75479438212052e-91	0	HAL
GC	1.0432290655971e-95	-0.392719076765317	0.83	0.7	1.94739569675011e-91	0	GC
TAF11	1.19327887695366e-95	0.781101697805607	0.662	0.364	2.22749367960939e-91	0	TAF11
MMAB	1.28372176289206e-95	-1.6860009472995	0.335	0.517	2.39632341479062e-91	0	MMAB
CDH2	1.42950643784584e-95	1.81889061064033	0.427	0.176	2.66845966752683e-91	0	CDH2
SLC50A1	1.45614309019293e-95	1.03794675613497	0.603	0.314	2.71818230646314e-91	0	SLC50A1
RP11-30P6.6	1.87505369550098e-95	-4.41302488473175	0.005	0.142	3.50016273339168e-91	0	RP11-30P6.6
PRKAA2	2.6477113832879e-95	-2.32514971632844	0.093	0.321	4.94248283918352e-91	0	PRKAA2
UPF2	3.15958137351831e-95	0.996695478474299	0.546	0.247	5.89799054994663e-91	0	UPF2
NDUFB1	3.9429946504078e-95	0.389970025290301	0.945	0.804	7.36038811391624e-91	0	NDUFB1
COPS6	4.10381102135592e-95	0.580090896023856	0.843	0.611	7.66058403356509e-91	0	COPS6
GPRC5C	5.09114596084787e-95	1.24902636104571	0.599	0.34	9.50364216511472e-91	0	GPRC5C
ACBD4	6.28863470299335e-95	2.02017362703846	0.336	0.089	1.17389944000777e-90	0	ACBD4
UGGT1	9.26826691528153e-95	-2.01790289464075	0.061	0.278	1.7301073850756e-90	0	UGGT1
HBA2	1.43283132183336e-94	-1.92089244698019	0.244	0.499	2.67466622846633e-90	0	HBA2
COMMD6	1.98849307374722e-94	-0.652314686233252	0.695	0.63	3.71192002076393e-90	0	COMMD6
KDELR2	1.99726385969383e-94	0.886960456733322	0.731	0.471	3.72829244689048e-90	0	KDELR2
ZNHIT1	4.02343070383612e-94	-0.443575042368053	0.885	0.809	7.51053809485089e-90	0	ZNHIT1
RPL4	4.24358128191338e-94	-0.495932275344428	0.955	0.926	7.9214931789477e-90	0	RPL4
DNAJC19	5.07062375390179e-94	-0.984767185488262	0.547	0.584	9.46533336140848e-90	0	DNAJC19
CAPG	6.85526823704255e-94	-3.2840522227726	0.031	0.215	1.27967292180873e-89	0	CAPG
EIF4A2	7.71953914607343e-94	-0.74009572943464	0.769	0.716	1.44100637239753e-89	0	EIF4A2
ANAPC13	8.96236061299218e-94	-2.05202248906163	0.213	0.454	1.67300385562725e-89	0	ANAPC13
UBE2D3	1.19813554041463e-93	-1.20370379230364	0.532	0.614	2.23655961329198e-89	0	UBE2D3
SECTM1	1.45181187159346e-93	1.9172618059627	0.256	0.045	2.71009722070351e-89	0	SECTM1
CTSL	1.841950782707e-93	1.25410560681932	0.557	0.276	3.43836952607917e-89	0	CTSL
RANBP1	1.95552927215443e-93	-1.10938348318652	0.599	0.683	3.65038649233068e-89	0	RANBP1
SLCO2B1	2.82355996922437e-93	1.65599605731096	0.445	0.202	5.27073939455114e-89	0	SLCO2B1
ALDOC	8.69745011031171e-93	0.869731499428897	0.429	0.155	1.62355301209189e-88	0	ALDOC
MPC2	1.04701923014518e-92	-0.440446117128229	0.967	0.949	1.95447079691201e-88	0	MPC2
MYLK	1.10774184147275e-92	1.36608873824279	0.555	0.295	2.06782169547719e-88	0	MYLK
MAP2K2	1.48591970738022e-92	1.228313510583	0.497	0.214	2.77376631776666e-88	0	MAP2K2
STEAP1	3.99590045306381e-92	-2.2654365717854	0.032	0.212	7.45914737573421e-88	0	STEAP1
SLC2A4RG	5.22727938931389e-92	1.04838481566601	0.637	0.378	9.75776243603224e-88	0	SLC2A4RG
HTATIP2	5.78037795732037e-92	-1.0610933613495	0.559	0.621	1.07902315329299e-87	0	HTATIP2
PDLIM3	5.91768657511114e-92	-2.70990821368922	0.027	0.201	1.104654552976e-87	0	PDLIM3
EBPL	8.6699575823215e-92	-1.77054633985987	0.241	0.446	1.61842098189195e-87	0	EBPL
ECHDC1	9.39615669582153e-92	-2.67680192961708	0.07	0.288	1.753980570409e-87	0	ECHDC1
ACSS3	9.50040785595922e-92	-2.16844168706915	0.097	0.331	1.77344113447191e-87	0	ACSS3
TMEM18	1.41978062563671e-91	1.81858193132933	0.251	0.044	2.65030449387604e-87	0	TMEM18
ARL6IP4	1.44817190289147e-91	0.531574211830095	0.909	0.739	2.70330249112751e-87	0	ARL6IP4
RNASEH2C	1.94301426133805e-91	0.732647683194571	0.684	0.408	3.62702472163973e-87	0	RNASEH2C
UQCRH	1.97018241600962e-91	0.422989684835555	0.95	0.866	3.67773951596516e-87	0	UQCRH
ZFAS1	2.19064197055959e-91	-1.20562290015132	0.462	0.587	4.08927136644359e-87	0	ZFAS1
MTR	2.96354353258053e-91	-2.89799211753802	0.024	0.192	5.53204671226807e-87	0	MTR
SLIRP	2.99697093974404e-91	0.454983143225166	0.926	0.746	5.5944456532202e-87	0	SLIRP
RABAC1	5.50213190530054e-91	0.841284675414842	0.739	0.484	1.02708296276245e-86	0	RABAC1
MVP	6.171579000776e-91	1.16055114235174	0.497	0.214	1.15204865207486e-86	0	MVP
MGAT4B	8.84516295347737e-91	1.37770545230392	0.49	0.246	1.65112656852562e-86	0	MGAT4B
SCGN	9.5113029476942e-91	1.49664242652602	0.264	0.054	1.77547492124608e-86	0	SCGN
TMEM59	1.12300322104493e-90	0.582841507963817	0.859	0.606	2.09631011272457e-86	0	TMEM59
NDUFS6	1.31429482108133e-90	0.450720263968099	0.937	0.792	2.45339414251251e-86	0	NDUFS6
RP11-115C10.1	2.6994102202644e-90	1.32534258626141	0.252	0.052	5.03898905816756e-86	0	RP11-115C10.1
PKM	2.74419703947201e-90	1.11160083058503	0.283	0.073	5.12259261358241e-86	0	PKM
LEF1	4.27807762773356e-90	-3.68338714487894	0.002	0.112	7.98588750769024e-86	0	LEF1
MIF	6.30069811305811e-90	-0.484197526313009	0.862	0.795	1.17615131676456e-85	0	MIF
COX5A	8.52288688694202e-90	-0.523004064797086	0.928	0.892	1.59096729518547e-85	0	COX5A
TMED10	1.80294846643578e-89	1.09812872310929	0.609	0.353	3.36556390229566e-85	0	TMED10
ASL	2.16417372230262e-89	0.836203411561516	0.681	0.409	4.03986308742229e-85	0	ASL
TMEM261	3.32903268578233e-89	-1.54255604852741	0.351	0.526	6.21430531454988e-85	0	TMEM261
ACP5	3.84429809421787e-89	1.89432108093642	0.323	0.084	7.1761512524765e-85	0	ACP5
CEBPA	4.19419805161317e-89	1.06512911872923	0.632	0.362	7.8293095029463e-85	0	CEBPA
TM4SF1	6.45437734722431e-89	-1.64578705770935	0.092	0.322	1.20483861940636e-84	0	TM4SF1
RP11-463I20.2	8.16695192939117e-89	-7.59534140796033	0	0.109	1.52452491665945e-84	0	RP11-463I20.2
ARPC5	1.65995534225908e-88	-1.22345162520072	0.567	0.642	3.09863863739503e-84	0	ARPC5
SEC62	1.76957887514218e-88	0.376733512961431	0.873	0.626	3.3032728862279e-84	0	SEC62
RILP	1.81433673659261e-88	1.5733637787872	0.348	0.101	3.38682238619743e-84	0	RILP
CNGA1	3.14451364126916e-88	2.21814894381539	0.291	0.067	5.86986361415714e-84	0	CNGA1
NET1	3.77830838402825e-88	1.91642136719461	0.361	0.123	7.05296826046553e-84	0	NET1
COA6	4.34152762086308e-88	-1.5986466700354	0.335	0.509	8.10432960986511e-84	0	COA6
RBM17	5.60452321170412e-88	0.838676966692709	0.566	0.276	1.04619634792881e-83	0	RBM17
ATP6V0E1	6.57564042085028e-88	-0.343785188123126	0.782	0.659	1.22747479736012e-83	0	ATP6V0E1
SLC22A1	1.72046899447119e-87	2.69536892793193	0.229	0.033	3.21159947197937e-83	0	SLC22A1
MRPS26	8.54111198685455e-87	-1.03424148075127	0.556	0.616	1.59436937458614e-82	0	MRPS26
RELN	1.04504939069175e-86	-3.01349182002627	0.002	0.104	1.95079369760428e-82	0	RELN
RP13-650J16.1	1.20592186893572e-86	-1.67617012355104	0.281	0.46	2.25109435274231e-82	0	RP13-650J16.1
COX7B	1.34986883306554e-86	0.386732538185781	0.956	0.864	2.51980015068344e-82	0	COX7B
PON1	1.46338167938401e-86	-0.712442668574233	0.659	0.61	2.73169458090613e-82	0	PON1
RPS12	1.79379444191487e-86	-0.427646851758749	0.99	0.993	3.34847608472249e-82	0	RPS12
NECAB3	3.88418047795739e-86	1.03215041121591	0.528	0.249	7.25059969820306e-82	0	NECAB3
SREBF1	6.57239161245976e-86	-1.80909182769038	0.063	0.266	1.22686834229786e-81	0	SREBF1
CDC26	7.89615253091164e-86	-1.60015353050284	0.328	0.502	1.47397479294528e-81	0	CDC26
C4BPB	8.08314231485746e-86	-0.196205745362248	0.879	0.742	1.50888017591444e-81	0	C4BPB
SLC22A18	8.81206424636517e-86	0.872477735941315	0.739	0.488	1.64494803286899e-81	0	SLC22A18
HMGN5	9.29633620205247e-86	-3.56429345518203	0.018	0.171	1.73534707883714e-81	0	HMGN5
MRPS6	1.09401189340991e-85	0.986951869914234	0.525	0.245	2.04219200142828e-81	0	MRPS6
ALDH8A1	1.35728594136604e-85	-2.46776439650355	0.066	0.273	2.53364566674798e-81	0	ALDH8A1
ST13	1.55878211822771e-85	-0.711062038701884	0.779	0.753	2.90977858009567e-81	0	ST13
ENDOG	1.68689345169774e-85	0.979707146672256	0.632	0.393	3.14892400628417e-81	0	ENDOG
DLGAP1-AS1	3.24533522378538e-85	-2.2768695657068	0.09	0.307	6.05806726224017e-81	0	DLGAP1-AS1
ICA1	4.48991845422705e-85	1.35734803980363	0.354	0.108	8.38133077850564e-81	0	ICA1
LYPLAL1	4.86596836600547e-85	-2.05445680100191	0.145	0.385	9.08330314882241e-81	0	LYPLAL1
UGT2A1	1.16547620215767e-84	-4.70715567993338	0.002	0.112	2.17559442656772e-80	0	UGT2A1
ALKBH7	2.91988122644022e-84	0.687890203702753	0.771	0.534	5.45054228539596e-80	0	ALKBH7
JTB	3.33518505114107e-84	0.505692627064443	0.905	0.705	6.22578993496504e-80	0	JTB
PSMB4	3.38907480413985e-84	0.576041305281608	0.797	0.55	6.32638593688785e-80	0	PSMB4
TPMT	4.57849984903012e-84	-2.17534659457515	0.139	0.37	8.54668566818453e-80	0	TPMT
FAM8A1	4.70570123596344e-84	-2.10253723913532	0.061	0.262	8.78413249717296e-80	0	FAM8A1
RBX1	5.28787596725023e-84	-1.00166979962929	0.592	0.649	9.870878068066e-80	0	RBX1
HSP90B1	9.5587454926762e-84	0.880454481434584	0.735	0.467	1.78433102111787e-79	0	HSP90B1
DISC1	9.74193026809325e-84	-3.26524167603163	0.005	0.12	1.81852612314497e-79	0	DISC1
LDHB	1.58884542752179e-83	-3.03326308543552	0.026	0.189	2.96589775955493e-79	0	LDHB
C19orf73	2.38833695485951e-83	-2.93917409864815	0.026	0.187	4.45830859363624e-79	0	C19orf73
FUNDC2	3.87158799347658e-83	0.860077801569639	0.604	0.333	7.22709330742273e-79	0	FUNDC2
SDPR	4.1935448281425e-83	-5.47404014269868	0.002	0.115	7.82809013069361e-79	0	SDPR
GPI	5.15126628807616e-83	1.12170740461435	0.508	0.242	9.61586877995177e-79	0	GPI
RAB11FIP1	5.16347210844449e-83	1.77866784280841	0.355	0.122	9.63865338483334e-79	0	RAB11FIP1
DMAP1	5.45532713983774e-83	1.08157106276235	0.436	0.171	1.01834591719351e-78	0	DMAP1
RHOB	6.42501436927281e-83	0.695017637381619	0.848	0.619	1.19935743231215e-78	0	RHOB
GPT2	7.06538165650785e-83	1.27540505606817	0.532	0.301	1.31889479382032e-78	0	GPT2
DDAH2	8.48981337110117e-83	0.864456201469517	0.597	0.319	1.58479346198345e-78	0	DDAH2
CDC42SE1	1.4190498760427e-82	1.61635775896859	0.339	0.103	2.6489404036089e-78	0	CDC42SE1
BRD4	1.60541534935455e-82	1.34532554819467	0.479	0.24	2.99682883264014e-78	0	BRD4
FBXO6	1.71783188650961e-82	1.29414887055271	0.371	0.124	3.20667678254749e-78	0	FBXO6
C1S	2.15587499797299e-82	0.313355310299085	0.801	0.556	4.02437185871618e-78	0	C1S
TIMM17B	2.3231555226506e-82	0.735462800726118	0.724	0.475	4.33663441413188e-78	0	TIMM17B
COMTD1	2.64819470255171e-82	0.945529974425883	0.579	0.313	4.94338505125329e-78	0	COMTD1
L3HYPDH	3.32066978033551e-82	-3.13378607266089	0.016	0.161	6.19869427895229e-78	0	L3HYPDH
ATP5L	4.31001408377023e-82	-0.343228635373785	0.949	0.893	8.04550329017389e-78	0	ATP5L
GCLM	5.29539644645472e-82	-1.66470665550617	0.306	0.497	9.88491654659702e-78	0	GCLM
RTF1	8.27952895954993e-82	0.575696228468472	0.73	0.463	1.54553967087919e-77	0	RTF1
PRR5L	9.99527856772135e-82	-3.32798549545511	0.003	0.11	1.86581865023654e-77	0	PRR5L
MVD	1.10114200613967e-81	-2.66277453174767	0.058	0.251	2.05550178286092e-77	0	MVD
NMT1	1.15120174448207e-81	0.74825264632329	0.678	0.409	2.14894829642468e-77	0	NMT1
IGF2BP1	1.21878704564997e-81	-4.28721287991376	0.003	0.115	2.27510977811479e-77	0	IGF2BP1
PPP1R14B	1.24062728121068e-81	1.16452392910008	0.548	0.319	2.31587894583597e-77	0	PPP1R14B
IDH1-AS1	1.37071352662004e-81	-2.79873666754978	0.031	0.198	2.55871094014162e-77	0	IDH1-AS1
CCNB1IP1	1.39075015808563e-81	-1.89730829443068	0.191	0.409	2.59611332009844e-77	0	CCNB1IP1
SLC39A4	1.73664328475074e-81	1.26838881016745	0.351	0.111	3.24179201964421e-77	0	SLC39A4
RHOA	1.77435182641856e-81	-0.832899310669221	0.674	0.683	3.31218255437553e-77	0	RHOA
GNAI1	2.73374597978631e-81	-2.28725663705203	0.08	0.29	5.10308362046711e-77	0	GNAI1
ASPDH	2.7640632718704e-81	0.835626911917633	0.631	0.367	5.15967690960048e-77	0	ASPDH
CYFIP2	4.87087075944909e-81	2.40941112823227	0.227	0.037	9.09245444666361e-77	0	CYFIP2
DDX18	5.13101441743483e-81	-1.42121443387974	0.355	0.524	9.57806461302559e-77	0	DDX18
PRKAR1A	5.6110042022283e-81	-1.22709299981846	0.396	0.497	1.04740615442996e-76	0	PRKAR1A
NT5E	6.4252660797825e-81	-2.32858652234807	0.026	0.181	1.199404419113e-76	0	NT5E
LINC00116	1.01835807938539e-80	-1.03047391557135	0.513	0.575	1.9009690267887e-76	0	LINC00116
DDAH1	1.06582245650784e-80	1.59629913748942	0.383	0.146	1.98957077956318e-76	0	DDAH1
IGFBP7	1.21906395023522e-80	-2.67003080625405	0.056	0.247	2.27562667590408e-76	0	IGFBP7
CSRP1	2.27765294713642e-80	1.62569253011522	0.267	0.06	4.25169475641956e-76	0	CSRP1
SFXN5	2.31501603977038e-80	1.68382860959856	0.397	0.171	4.32144044143936e-76	0	SFXN5
TTC37	2.91357605798785e-80	-2.19020261022184	0.066	0.265	5.43877242744592e-76	0	TTC37
CLDN7	3.42149175872946e-80	1.10180586857954	0.413	0.157	6.38689866602028e-76	0	CLDN7
C1QTNF3	3.62410110701048e-80	-3.35208205096307	0.012	0.146	6.76510953645647e-76	0	C1QTNF3
PECR	4.40452488948669e-80	-2.00532109693126	0.15	0.379	8.2219266112048e-76	0	PECR
PSMA1	4.96121542081844e-80	-1.2307779768164	0.514	0.612	9.26110082604179e-76	0	PSMA1
ALB	5.13401095931699e-80	0.470123735123337	1	0.998	9.58365825775703e-76	0	ALB
DHRS4	6.0591226212098e-80	0.612682674484015	0.757	0.502	1.13105641970123e-75	0	DHRS4
MAGEC2	6.14543480798663e-80	-2.66374315982359	0.023	0.174	1.14716831560686e-75	0	MAGEC2
ATOX1	6.38905758471359e-80	0.530413099782115	0.963	0.884	1.19264537933849e-75	0	ATOX1
ANG	6.55498787262542e-80	0.256266934499855	0.922	0.716	1.22361958618299e-75	0	ANG
CASP8	7.75871561873075e-80	-2.25746444022396	0.043	0.219	1.44831944454847e-75	0	CASP8
APOC2	8.7484386738152e-80	0.617925553518535	0.829	0.593	1.63307104724108e-75	0	APOC2
PPP2CB	8.75715690463547e-80	1.18989445432219	0.517	0.284	1.6346984793883e-75	0	PPP2CB
TMEM2	1.0195060809548e-79	-1.82121443699577	0.09	0.304	1.90311200131832e-75	0	TMEM2
FBXO17	1.06807217799325e-79	1.60316051124593	0.345	0.111	1.99377033466e-75	0	FBXO17
ACE2	1.13919856878953e-79	-2.99897005428349	0.003	0.103	2.12654196835942e-75	0	ACE2
RTN4RL2	1.2712901250818e-79	2.17545966569139	0.255	0.053	2.37311727649019e-75	0	RTN4RL2
S100A10	1.5412884660915e-79	-0.699078255140529	0.856	0.851	2.87712317965301e-75	0	S100A10
GOLT1A	1.6216194787174e-79	0.841833429798945	0.66	0.405	3.02707708092176e-75	0	GOLT1A
RPL34	1.77711449972033e-79	-0.42046038536065	0.992	0.997	3.31733963662795e-75	0	RPL34
UROC1	1.78437018347546e-79	1.44750347058715	0.212	0.038	3.33088382149364e-75	0	UROC1
KARS	2.08422371107023e-79	-2.34546057183789	0.126	0.345	3.89062040145481e-75	0	KARS
COX20	2.38475263489388e-79	-1.06752187980127	0.494	0.579	4.45161774355641e-75	0	COX20
NPC1L1	2.73001996966778e-79	-1.59524171846688	0.007	0.102	5.09612827737884e-75	0	NPC1L1
KRT8	3.58485992981782e-79	-0.809067730092624	0.835	0.791	6.69185803099092e-75	0	KRT8
TNFRSF19	4.63880776652149e-79	-4.30811344355743	0.001	0.094	8.65926245776567e-75	0	TNFRSF19
TP53INP2	4.74854964579858e-79	2.02608097730743	0.231	0.041	8.8641176238122e-75	0	TP53INP2
PGP	5.55356699217178e-79	1.18596037922766	0.498	0.248	1.03668435042871e-74	0	PGP
MRPL12	8.60924249465658e-79	-0.538588295667088	0.8	0.736	1.60708729647754e-74	0	MRPL12
ANKRD37	1.04200703087098e-78	-2.94333372290612	0.028	0.187	1.94511452452685e-74	0	ANKRD37
ABRACL	1.70081001903389e-78	-2.07233769665494	0.238	0.423	3.17490206253057e-74	0	ABRACL
SPTBN1	2.19965301251872e-78	0.985938272136464	0.677	0.416	4.10609227846869e-74	0	SPTBN1
RPS13	2.74645772513846e-78	-0.406178211164509	0.986	0.989	5.12681263551596e-74	0	RPS13
TNFRSF12A	3.17524818430081e-78	-1.86025069509104	0.128	0.354	5.92723578563432e-74	0	TNFRSF12A
CUTA	3.38071990719573e-78	0.432029045639792	0.909	0.704	6.31078985076226e-74	0	CUTA
IGFBP4	4.02779026461043e-78	0.858983889824689	0.666	0.403	7.51867608694829e-74	0	IGFBP4
NEDD8	5.86869653232278e-78	-0.329647097803835	0.933	0.848	1.09550958168869e-73	0	NEDD8
PSME2	7.69886077556911e-78	-0.715127734086759	0.875	0.847	1.43714634097549e-73	0	PSME2
NDUFB11	9.20777933323126e-78	-0.284704019324392	0.873	0.772	1.71881616813428e-73	0	NDUFB11
ACAT2	1.02508127377387e-77	-1.5694562506635	0.407	0.532	1.91351921375368e-73	0	ACAT2
ZNRF3	1.45721084885293e-77	-2.06524146390638	0.05	0.23	2.72017549155376e-73	0	ZNRF3
PPA1	1.70379292950005e-77	-1.10057330721306	0.545	0.614	3.18047026149774e-73	0	PPA1
PDIA5	1.87418805071539e-77	1.70164894615728	0.368	0.146	3.49854683427041e-73	0	PDIA5
AHR	2.161765432902e-77	-2.49895205487655	0.04	0.21	4.03536753359817e-73	0	AHR
RABEPK	2.46932862216638e-77	-1.71504402615137	0.248	0.467	4.60949573899798e-73	0	RABEPK
PTMS	3.56743892039195e-77	0.462880321547279	0.939	0.818	6.65933823269565e-73	0	PTMS
TGFBI	3.6677543244504e-77	1.56809139929386	0.391	0.155	6.84659699745157e-73	0	TGFBI
REG3A	3.98072113819488e-77	-2.44114688183967	0.007	0.122	7.43081214866838e-73	0	REG3A
ZBTB16	4.74635980771424e-77	1.4803455617088	0.413	0.173	8.86002985306018e-73	0	ZBTB16
DECR1	5.11005335650586e-77	-1.1289017630532	0.65	0.709	9.5389366005895e-73	0	DECR1
IDH1	5.74204936380892e-77	-1.52880436569992	0.352	0.532	1.07186835474221e-72	0	IDH1
REEP5	6.28533110116956e-77	0.867097664096239	0.672	0.437	1.17328275665532e-72	0	REEP5
PDCD5	6.382130518693e-77	0.386809321023189	0.89	0.705	1.19135230392442e-72	0	PDCD5
TANK	7.09383991914963e-77	-2.26528618846551	0.076	0.276	1.32420709770766e-72	0	TANK
SERPINF2	8.69140742024881e-77	0.963092545745148	0.671	0.422	1.62242502313785e-72	0	SERPINF2
ACSM3	1.6394045582996e-76	-2.68425101567511	0.047	0.223	3.06027648897786e-72	0	ACSM3
ACHE	1.69083396973498e-76	2.83184968608914	0.208	0.032	3.15627977130429e-72	0	ACHE
NUBPL	2.21530007467409e-76	-2.48554515541178	0.064	0.255	4.13530064939412e-72	0	NUBPL
CASC10	2.37796550232002e-76	1.44267571193658	0.349	0.116	4.43894820318078e-72	0	CASC10
RP11-490M8.1	3.16431276733615e-76	-2.68330297861481	0.04	0.208	5.90682264278639e-72	0	RP11-490M8.1
LECT2	3.3493617237978e-76	-1.98805836315177	0.15	0.347	6.25225352981335e-72	0	LECT2
C12orf10	3.83293552997402e-76	0.811163915681438	0.575	0.311	7.15494075380251e-72	0	C12orf10
HTR2B	4.48353551531011e-76	-3.18732389910198	0.004	0.104	8.36941574642939e-72	0	HTR2B
SYCE1L	4.75746990432632e-76	-3.7587333541693	0.004	0.113	8.88076907040593e-72	0	SYCE1L
SNRPN	5.60850187425371e-76	-1.9270636704442	0.191	0.411	1.04693904486694e-71	0	SNRPN
PSMB9	6.24123804744047e-76	0.612198655315975	0.558	0.286	1.16505190631571e-71	0	PSMB9
DRAP1	1.08368674573892e-75	0.524968106261445	0.82	0.603	2.02291804827085e-71	0	DRAP1
RP11-539L10.3	1.30208967859667e-75	-2.40560590605389	0.066	0.255	2.4306108030364e-71	0	RP11-539L10.3
SLC12A5	2.06364197213372e-75	-2.48831137361329	0.045	0.217	3.85220046938201e-71	0	SLC12A5
NDUFA6	2.20727611009235e-75	-0.349972092050954	0.865	0.76	4.12032231470938e-71	0	NDUFA6
NAGLU	3.81103830572635e-75	1.72679057190949	0.348	0.142	7.11406520529938e-71	0	NAGLU
FAM73A	3.85488745872358e-75	2.42036583287968	0.252	0.063	7.1959184191993e-71	0	FAM73A
C6orf223	4.82567456389513e-75	-3.21464024251997	0.009	0.127	9.00808670842304e-71	0	C6orf223
ATP5D	5.41505206966625e-75	0.556382069373074	0.848	0.658	1.0108277698446e-70	0	ATP5D
CARHSP1	5.99268705661532e-75	0.56906636517773	0.795	0.575	1.11865489285838e-70	0	CARHSP1
SIL1	7.75813529467546e-75	1.08719732126834	0.545	0.307	1.44821111545707e-70	0	SIL1
SURF1	9.05716422564771e-75	-0.74708832674113	0.562	0.567	1.69070084600166e-70	0	SURF1
CTC-498J12.1	9.20094297355753e-75	-4.02349827767167	0.005	0.113	1.71754002487398e-70	0	CTC-498J12.1
HNRNPDL	1.14189444736054e-74	-1.08610250214143	0.496	0.566	2.13157436488793e-70	0	HNRNPDL
CDHR5	1.4415545178247e-74	0.814638165642194	0.701	0.447	2.69094981842337e-70	0	CDHR5
PERP	1.79342069666467e-74	-1.0880028607656	0.438	0.545	3.34777841446394e-70	0	PERP
RP11-809O17.1	1.89113125271436e-74	-3.66924063455183	0.008	0.126	3.53017470944189e-70	0	RP11-809O17.1
ERICH5	1.93394479559183e-74	1.7385437731008	0.185	0.028	3.61009474993127e-70	0	ERICH5
MAML3	2.01191970454466e-74	-2.65576191124026	0.028	0.179	3.75565051247352e-70	0	MAML3
RPS27A	2.144024816702e-74	0.285822379073279	0.996	0.996	4.00225112533763e-70	0	RPS27A
FBL	2.34779147305114e-74	0.676377097587282	0.726	0.484	4.38262234274456e-70	0	FBL
AR	2.69144106708313e-74	0.961167178677877	0.644	0.403	5.02411303992408e-70	0	AR
MKKS	2.99713930894113e-74	-1.01044756480722	0.512	0.572	5.5947599480004e-70	0	MKKS
WNK3	3.37223286634206e-74	1.13992931644522	0.475	0.231	6.29494709160072e-70	0	WNK3
UQCR10	3.95272551514378e-74	-0.399858817157849	0.96	0.927	7.37855271911889e-70	0	UQCR10
PSMC5	4.8151794034878e-74	-0.890424660867739	0.72	0.731	8.98849539249068e-70	0	PSMC5
PRRT3-AS1	5.22042842056526e-74	-2.64555941934405	0.036	0.197	9.74497373266918e-70	0	PRRT3-AS1
GADD45GIP1	5.30544793279506e-74	-0.557997002816143	0.74	0.682	9.90367965614855e-70	0	GADD45GIP1
WIPI2	5.76319646654164e-74	-1.191022375198	0.477	0.556	1.07581588440933e-69	0	WIPI2
COMMD7	7.85463536440488e-74	0.906055510851884	0.46	0.204	1.46622478347346e-69	0	COMMD7
ESRRA	9.8320539628942e-74	0.937832760866263	0.566	0.322	1.83534951325346e-69	0	ESRRA
RBM39	1.09056115825001e-73	0.755346117823009	0.674	0.426	2.0357505141053e-69	0	RBM39
C9orf152	1.12327651847933e-73	-3.63088471951422	0.01	0.131	2.09682027704537e-69	0	C9orf152
RP11-660L16.2	1.22151369114357e-73	-2.49470405477813	0.061	0.243	2.28019960725769e-69	0	RP11-660L16.2
RNF114	1.27960467940369e-73	0.900016846206926	0.542	0.291	2.38863805504287e-69	0	RNF114
PALMD	1.36771357799137e-73	0.987265979877721	0.39	0.149	2.5531109360365e-69	0	PALMD
RASGEF1A	1.61762347462182e-73	2.49880820042398	0.169	0.018	3.01961774007655e-69	0	RASGEF1A
KCNB1	1.62070916720454e-73	3.14059982799207	0.173	0.018	3.02537780242071e-69	0	KCNB1
NMT2	2.34912541842669e-73	0.814502251277297	0.556	0.294	4.3851124185771e-69	0	NMT2
ITGB1	2.53108049646142e-73	0.880547083038656	0.691	0.438	4.72476796274454e-69	0	ITGB1
COPRS	2.90012646148187e-73	0.560450088231179	0.762	0.527	5.41366606564822e-69	0	COPRS
AHNAK	3.06188369242348e-73	0.722447459978507	0.725	0.487	5.71561828864692e-69	0	AHNAK
CREB3L3	3.51448268427508e-73	2.27420727471784	0.259	0.066	6.56048482673628e-69	0	CREB3L3
ATP6AP1	3.82962715118282e-73	1.2441896982672	0.495	0.281	7.14876500311297e-69	0	ATP6AP1
IMP3	3.95362034560902e-73	-1.34815461384301	0.439	0.558	7.38022309914836e-69	0	IMP3
KBTBD3	4.02805587817699e-73	-2.95461573145597	0.023	0.167	7.51917190779299e-69	0	KBTBD3
LAPTM4A	4.32065131802129e-73	0.517143264215064	0.825	0.585	8.06535981535034e-69	0	LAPTM4A
TM7SF2	4.51259883587656e-73	0.706555170553463	0.775	0.531	8.42366824693077e-69	0	TM7SF2
AK6	5.12675769695846e-73	-2.32159206943518	0.107	0.311	9.57011859291236e-69	0	AK6
UBE2M	5.33970703060248e-73	1.37146363152866	0.426	0.213	9.96763111402565e-69	0	UBE2M
CD47	5.48431768219003e-73	1.17032049164595	0.451	0.204	1.02375758173441e-68	0	CD47
EGLN2	5.86569109820923e-73	1.08440044005165	0.447	0.199	1.09494855730272e-68	0	EGLN2
PTGFR	6.22986600895693e-73	2.99743229270395	0.169	0.017	1.16292908789199e-68	0	PTGFR
UQCR11	1.17866674507332e-72	-0.247164944918749	0.925	0.842	2.20021721302836e-68	0	UQCR11
ACSL3	1.24966112593255e-72	-1.56958134263134	0.076	0.266	2.33274242377829e-68	0	ACSL3
GOT1	1.39038973509833e-72	0.694751793360384	0.592	0.326	2.59544051850806e-68	0	GOT1
RGN	1.4171282157755e-72	-1.45051263716428	0.423	0.551	2.64535324038812e-68	0	RGN
CASC9	1.49152519968008e-72	-3.79731426189213	0.005	0.11	2.7842300902428e-68	0	CASC9
MTFR1	2.76006668949432e-72	-1.98980477915682	0.166	0.382	5.15221648927904e-68	0	MTFR1
ACSM2B	3.83933160652338e-72	0.718199271311194	0.747	0.496	7.1668803098972e-68	0	ACSM2B
MTRF1L	4.53687239942605e-72	-1.68116065432013	0.061	0.24	8.4689797080086e-68	0	MTRF1L
RPL3	5.24315843795882e-72	-0.405281856907277	0.989	0.991	9.78740385613773e-68	0	RPL3
CCDC167	5.6118644286626e-72	0.857397023357292	0.591	0.345	1.04756673289845e-67	0	CCDC167
KLF13	7.34430144845322e-72	1.21098816575233	0.467	0.241	1.37096075138276e-67	0	KLF13
TP53I13	8.64814961805819e-72	1.34006201978626	0.429	0.204	1.61435008920292e-67	0	TP53I13
ITGA2	9.06715679978611e-72	-3.28035356528113	0.002	0.088	1.69256615981607e-67	0	ITGA2
PSMG1	1.00044872231096e-71	0.895927347487997	0.483	0.23	1.86753762993787e-67	0	PSMG1
COL6A1	1.22381650110779e-71	2.73153550793331	0.163	0.016	2.28449826261792e-67	0	COL6A1
SMPDL3A	1.79562105030925e-71	-1.87737872384857	0.085	0.283	3.35188581461228e-67	0	SMPDL3A
GLRX	1.89676926034282e-71	-1.54793581597888	0.316	0.494	3.54069917828194e-67	0	GLRX
FAM83G	2.61167274045879e-71	2.94439603612084	0.202	0.036	4.87520950461442e-67	0	FAM83G
PSMD8	2.78267409503643e-71	0.414719155938422	0.878	0.706	5.1944177332045e-67	0	PSMD8
CTSF	3.05422127983758e-71	1.30135313302662	0.447	0.223	5.70131486307281e-67	0	CTSF
SAP30L	4.36335759011033e-71	1.55818172927812	0.358	0.155	8.14507961345896e-67	0	SAP30L
CCDC71L	5.76161049179264e-71	2.50684100934271	0.236	0.055	1.07551983050293e-66	0	CCDC71L
ANPEP	5.91482107469846e-71	1.35913022640089	0.458	0.246	1.10411965001396e-66	0	ANPEP
EBAG9	7.62652804312989e-71	-1.81752045928916	0.138	0.352	1.42364398981106e-66	0	EBAG9
ACADSB	8.45056827609772e-71	0.797620044552786	0.675	0.445	1.57746758009916e-66	0	ACADSB
SESN3	1.06479258177275e-70	2.23931148364958	0.189	0.028	1.9876483123952e-66	0	SESN3
CNTNAP2	1.11411403144956e-70	-4.85949422323063	0.001	0.088	2.0797166625069e-66	0	CNTNAP2
FKBP3	1.1332241441591e-70	-1.45787508721502	0.382	0.531	2.11538950990179e-66	0	FKBP3
IFI16	1.27041260153452e-70	-3.76558740842945	0.002	0.097	2.3714792032845e-66	0	IFI16
HGSNAT	1.27968904321155e-70	1.81182366571465	0.332	0.13	2.388795536963e-66	0	HGSNAT
TTC3	1.32768005584934e-70	1.29516542388559	0.427	0.203	2.47838036025396e-66	0	TTC3
NTPCR	1.46181474275799e-70	-1.91237217783972	0.141	0.355	2.72876958030634e-66	0	NTPCR
C11orf71	1.4918484019591e-70	-1.87034309784984	0.169	0.38	2.78483341193706e-66	0	C11orf71
TMEM141	1.62783521859539e-70	-0.70591876088168	0.626	0.615	3.03868000255202e-66	0	TMEM141
NDUFA7	2.09908156559715e-70	-1.6608773899464	0.246	0.44	3.91835555850021e-66	0	NDUFA7
GALM	2.51316706211734e-70	0.99553145532481	0.398	0.161	4.69132895485445e-66	0	GALM
MTERF4	2.51328856524852e-70	-2.06293939525732	0.061	0.24	4.69155576474942e-66	0	MTERF4
AGXT	2.78234573598804e-70	0.177946800471457	0.884	0.678	5.19380478536887e-66	0	AGXT
MTRNR2L12	3.90946074617153e-70	-1.3874142733715	0.068	0.242	7.29779037487839e-66	0	MTRNR2L12
EIF1B	4.29759809578773e-70	-1.12777688692075	0.469	0.559	8.02232636540695e-66	0	EIF1B
EPHA1	4.54971078204648e-70	2.94802954572558	0.188	0.027	8.49294511684617e-66	0	EPHA1
ARF4-AS1	5.10219264575949e-70	-2.20105478566559	0.059	0.235	9.52426301183924e-66	0	ARF4-AS1
RP11-161D15.1	5.94175600967424e-70	-5.36255722476374	0.001	0.09	1.10914759432589e-65	0	RP11-161D15.1
CCS	6.9263109634035e-70	0.681685933357341	0.666	0.426	1.29293446753853e-65	0	CCS
CFB	7.14204458845733e-70	1.10664644755593	0.529	0.288	1.33320546332733e-65	0	CFB
SNRPF	1.05758547915773e-69	-0.573636878680644	0.729	0.675	1.97419481394374e-65	0	SNRPF
LINC01549	1.119871543903e-69	-4.18062315145695	0.008	0.119	2.09046421100372e-65	0	LINC01549
BCL7C	1.35305908451656e-69	0.868403543490887	0.437	0.192	2.52575539306707e-65	0	BCL7C
CYB5B	1.63681925403947e-69	-1.96470503323613	0.139	0.346	3.05545050151548e-65	0	CYB5B
VAT1	1.78309139180683e-69	1.2978115718091	0.406	0.181	3.32849670108581e-65	0	VAT1
PARK7	1.97968997805149e-69	-0.541334778841524	0.822	0.772	3.69548728202871e-65	0	PARK7
ZNF667-AS1	3.07641763605672e-69	-3.83230716830252	0.006	0.112	5.74274880122708e-65	0	ZNF667-AS1
ABAT	3.25275274310416e-69	-1.64315666405919	0.216	0.422	6.07191354555254e-65	0	ABAT
DRAIC	4.16583968773722e-69	1.88983653281385	0.189	0.032	7.77637294509907e-65	0	DRAIC
NUGGC	4.55374806080906e-69	-3.09941811649144	0.013	0.133	8.50048150511226e-65	0	NUGGC
LTV1	4.5721526827874e-69	-2.58911012552366	0.039	0.196	8.53483741295923e-65	0	LTV1
RTP3	4.89497226850797e-69	0.891838692486477	0.345	0.125	9.13744473362383e-65	0	RTP3
RBM42	4.9053338953778e-69	0.667294299716986	0.659	0.41	9.15678678250173e-65	0	RBM42
NT5DC2	5.86062461444423e-69	1.49920733904159	0.23	0.055	1.0940027967783e-64	0	NT5DC2
CCDC170	5.89269101274603e-69	-2.40270039973055	0.019	0.148	1.0999886313493e-64	0	CCDC170
MRPL36	5.98851358549769e-69	-0.690329021778302	0.656	0.636	1.11787583100485e-64	0	MRPL36
RNF217	7.08160681045393e-69	-1.41667513567214	0.053	0.215	1.32192354330743e-64	0	RNF217
MED29	7.12321447496759e-69	0.797390233075769	0.582	0.347	1.3296904460422e-64	0	MED29
RP11-178L8.7	7.48649420368012e-69	-3.37966982044452	0.008	0.118	1.39750387300097e-64	0	RP11-178L8.7
COX7A2L	8.07435527381142e-69	0.487622969102136	0.838	0.644	1.50723989896238e-64	0	COX7A2L
DCAF10	9.38642670831417e-69	1.24767666176471	0.428	0.215	1.75216427364101e-64	0	DCAF10
PSMA5	1.02954395116471e-68	-1.19645690195937	0.498	0.601	1.92184969363916e-64	0	PSMA5
DGAT2	1.07387388820025e-68	1.09854106246886	0.489	0.262	2.00460038710341e-64	0	DGAT2
LIMD1	1.14989681445526e-68	1.75661811102847	0.339	0.152	2.14651238354363e-64	0	LIMD1
CYP4A22	1.16628351438402e-68	2.13871716136168	0.276	0.09	2.17710143630066e-64	0	CYP4A22
TST	1.28990489549064e-68	-1.15342667497896	0.486	0.555	2.40786546841238e-64	0	TST
SYT17	1.52894799016746e-68	2.42448506268089	0.196	0.032	2.8540872132456e-64	0	SYT17
EHHADH	2.17217887570249e-68	-1.54537355609377	0.218	0.422	4.05480630727385e-64	0	EHHADH
RP11-468N14.13	3.49701949752014e-68	-3.28427007416384	0.006	0.108	6.52788629602084e-64	0	RP11-468N14.13
SLC39A5	4.33818709086631e-68	0.921346544266018	0.617	0.383	8.09809384252013e-64	0	SLC39A5
RABGGTB	4.58340218674253e-68	-1.97458719583975	0.167	0.37	8.55583686199227e-64	0	RABGGTB
HMGB2	4.62103370372536e-68	-1.98194910765142	0.147	0.36	8.62608361474413e-64	0	HMGB2
UGT2B7	5.17106632823472e-68	-1.36033580006538	0.199	0.428	9.65282951491576e-64	0	UGT2B7
TPD52L1	6.33097680168412e-68	-2.32599716106601	0.066	0.245	1.18180343957038e-63	0	TPD52L1
TMSB4X	7.54111181067222e-68	-0.256033277348213	0.851	0.63	1.40769934169818e-63	0	TMSB4X
CLN3	1.04493693918436e-67	1.42359366779843	0.381	0.168	1.95058378437545e-63	0	CLN3
RP11-390F4.3	1.17290142520937e-67	-2.6164899506217	0.014	0.132	2.18945509043834e-63	0	RP11-390F4.3
TMEM64	1.23906278538331e-67	-1.80495873012455	0.13	0.332	2.31295850147502e-63	0	TMEM64
EFR3A	1.62249906856314e-67	-1.88761548418469	0.144	0.354	3.02871901128682e-63	0	EFR3A
LMAN2	1.92226879847477e-67	0.537853743640497	0.791	0.554	3.58829916611285e-63	0	LMAN2
NDUFB4	2.07325385455944e-67	0.297077433772813	0.942	0.831	3.87014297030611e-63	0	NDUFB4
SERPINA11	2.33724436518639e-67	2.32565611394302	0.209	0.04	4.36293405649344e-63	0	SERPINA11
ARRB1	2.61938088760577e-67	3.19777336055578	0.167	0.02	4.88959830289368e-63	0	ARRB1
BSG	3.53668283694438e-67	0.940604014944199	0.569	0.337	6.60192585172408e-63	0	BSG
C8B	3.90863791685301e-67	1.66999940344437	0.324	0.12	7.29625439938951e-63	0	C8B
PRDX1	3.95066675551783e-67	-0.57684518095849	0.967	0.964	7.37470963252513e-63	0	PRDX1
YIPF3	4.38844357476164e-67	0.870904482573553	0.617	0.393	8.19190762100756e-63	0	YIPF3
NDFIP2	6.68176837306473e-67	-1.91292699212691	0.059	0.23	1.24728570219999e-62	0	NDFIP2
ETNK2	6.73854837441328e-67	-0.521779107535589	0.697	0.557	1.25788482505173e-62	0	ETNK2
USP10	8.71632239605568e-67	-2.3841118983635	0.036	0.187	1.62707590167171e-62	0	USP10
TMEM245	1.00498368363805e-66	-1.16027279452782	0.316	0.42	1.87600304224716e-62	0	TMEM245
RALY	1.03707329128723e-66	0.705667007155237	0.652	0.413	1.93590471284588e-62	0	RALY
R3HDM2	1.0501903758297e-66	1.37442269381652	0.344	0.128	1.9603903745613e-62	0	R3HDM2
PMVK	1.11521846625901e-66	0.454080530384156	0.812	0.603	2.0817783109657e-62	0	PMVK
TRABD2A	1.28317873391333e-66	3.17129686645528	0.174	0.024	2.39530974259602e-62	0	TRABD2A
RP11-130L8.2	1.39307948251298e-66	-2.41538585191105	0.045	0.204	2.60046147000697e-62	0	RP11-130L8.2
LSM8	1.55576706097809e-66	-1.21817170434006	0.41	0.529	2.9041503727278e-62	0	LSM8
ALDOA	1.57274261687068e-66	0.392123083197226	0.798	0.577	2.9358386429125e-62	0	ALDOA
CTSA	1.6428401017524e-66	0.931893136368918	0.659	0.428	3.06668961794121e-62	0	CTSA
ANP32B	1.7221127292948e-66	-1.26010131231034	0.448	0.569	3.21466783177459e-62	0	ANP32B
GPNMB	1.86727181119698e-66	-2.52204549092894	0.032	0.176	3.4856362899614e-62	0	GPNMB
SYNE4	2.29069009147887e-66	1.19986674144851	0.323	0.111	4.2760311937636e-62	0	SYNE4
RPS20	2.97602276175933e-66	0.233293970593826	0.991	0.979	5.55534168937613e-62	0	RPS20
RFNG	3.41024082205467e-66	1.19015134876193	0.463	0.245	6.36589654252944e-62	0	RFNG
PPIL3	3.83536752220629e-66	-2.83130086118683	0.038	0.189	7.15948055370248e-62	0	PPIL3
HNRNPC	4.5012476269319e-66	-0.954287368189191	0.587	0.626	8.40247894519379e-62	0	HNRNPC
RPS14	4.51664745440334e-66	0.377151278396271	0.998	0.999	8.43122580313472e-62	0	RPS14
MAGED2	4.53475410178784e-66	0.81375432162711	0.464	0.22	8.46502548180737e-62	0	MAGED2
PEPD	5.03897401347496e-66	0.511127566397457	0.736	0.502	9.40625279095371e-62	0	PEPD
C20orf24	6.08071871639468e-66	-0.498998779111733	0.758	0.696	1.1350877627894e-61	0	C20orf24
EEF1B2	6.12561431844806e-66	-0.305659787585252	0.957	0.904	1.1434684248247e-61	0	EEF1B2
PTK7	7.27265321553089e-66	3.04578100402836	0.155	0.016	1.35758617574315e-61	0	PTK7
INSIG2	1.14264503547457e-65	-1.91448163509446	0.068	0.245	2.13297548772038e-61	0	INSIG2
CRIM1	1.16260869317352e-65	-1.55299048557083	0.06	0.226	2.17024164754701e-61	0	CRIM1
RP11-297L17.2	1.43084646539356e-65	-2.22098614466645	0.053	0.219	2.67096109695016e-61	0	RP11-297L17.2
TRIM33	1.67483825250405e-65	1.67434536183107	0.356	0.172	3.12642056594931e-61	0	TRIM33
MLXIPL	1.91392092955254e-65	0.830935785505986	0.667	0.422	3.57271619919573e-61	0	MLXIPL
RPL36A	2.06324563159176e-65	-0.417210820141229	0.979	0.964	3.85146062049235e-61	0	RPL36A
RDH16	2.23762901373261e-65	1.23440975648386	0.439	0.216	4.17698207993467e-61	0	RDH16
TP53I3	2.24815546360138e-65	-0.94211910843472	0.576	0.56	4.1966318039047e-61	0	TP53I3
RP5-827C21.4	3.61581172431304e-65	-1.9052762083911	0.072	0.25	6.74963574577515e-61	0	RP5-827C21.4
CDC42BPA	6.78616352130806e-65	-1.99938387523353	0.07	0.247	1.26677314452258e-60	0	CDC42BPA
ATRAID	6.96621682605589e-65	0.579434142354747	0.772	0.549	1.30038369491985e-60	0	ATRAID
INTS10	7.54938951615309e-65	-2.33960685308992	0.06	0.229	1.4092445409803e-60	0	INTS10
ADCK3	7.87080390920633e-65	-1.753211793922	0.149	0.359	1.46924296573154e-60	0	ADCK3
RP11-410L14.2	8.3461589214796e-65	-2.69710213621766	0.018	0.14	1.5579774858726e-60	0	RP11-410L14.2
RHOC	1.14194453045653e-64	0.460274391428027	0.713	0.468	2.13166785500321e-60	0	RHOC
RP11-295G20.2	1.33485931049535e-64	-2.08127175965328	0.112	0.302	2.49178187490167e-60	0	RP11-295G20.2
MT1H	1.54932638780339e-64	-3.06548883825423	0.04	0.187	2.89212756811258e-60	0	MT1H
PACSIN2	1.56572618449148e-64	-2.00511203343515	0.057	0.223	2.92274106859024e-60	0	PACSIN2
CALR	1.69776951196616e-64	0.634732919442015	0.737	0.498	3.16922634798723e-60	0	CALR
TMED2	1.76481361528689e-64	0.57862440002207	0.756	0.526	3.29437757565603e-60	0	TMED2
GIP	2.31643147949256e-64	-3.68672090240836	0.001	0.078	4.32408264276876e-60	0	GIP
FGG	2.82333550472586e-64	0.481293365056852	0.867	0.667	5.27032038667177e-60	0	FGG
AMBP	3.23903722784429e-64	0.256387854215628	0.999	0.954	6.04631079321694e-60	0	AMBP
CYP1A1	3.27780583687339e-64	-3.14596248031285	0.005	0.099	6.11868015569156e-60	0	CYP1A1
CERS2	3.67934822090894e-64	0.667893482516837	0.713	0.473	6.86823932397071e-60	0	CERS2
C14orf119	3.70262559984089e-64	-1.85594898941144	0.199	0.403	6.91169120722299e-60	0	C14orf119
GDI2	4.98423829988003e-64	0.665756668254442	0.594	0.348	9.30407763438605e-60	0	GDI2
GPR180	5.35687790182976e-64	2.71678136063636	0.15	0.016	9.99968397934561e-60	0	GPR180
TMEM167A	5.66011692612922e-64	-1.57240829681638	0.217	0.418	1.05657402660054e-59	0	TMEM167A
YBX1	5.95148661595563e-64	-0.519900781475995	0.885	0.861	1.11096400660044e-59	0	YBX1
ZNF385A	6.96400026380139e-64	-4.44048149663238	0.006	0.106	1.29996992924381e-59	0	ZNF385A
GGPS1	7.1042820660333e-64	-2.19932004799049	0.056	0.22	1.32615633326644e-59	0	GGPS1
TIMM50	8.82496075519789e-64	0.711029011777387	0.551	0.307	1.64735542417279e-59	0	TIMM50
HS3ST3B1	1.15139454776776e-63	-1.77264818538616	0.061	0.227	2.14930820231807e-59	0	HS3ST3B1
NAV2	1.90328729487259e-63	2.83427419533516	0.176	0.027	3.55286639333866e-59	0	NAV2
BAG2	1.98863861163177e-63	-1.93728843787899	0.143	0.341	3.71219169633303e-59	0	BAG2
FRG1	2.07914878906614e-63	-1.86680999776444	0.12	0.321	3.88114704454977e-59	0	FRG1
LINC01139	2.48207028914435e-63	-4.74215941385634	0.002	0.089	4.63328060874575e-59	0	LINC01139
AC004862.6	2.50061655763397e-63	-5.41249677676886	0.001	0.082	4.66790092813533e-59	0	AC004862.6
ASF1A	2.52612122593636e-63	-2.52661203203867	0.059	0.224	4.71551049245541e-59	0	ASF1A
SPON2	3.0320211965389e-63	-1.28516869420979	0.332	0.482	5.65987396757917e-59	0	SPON2
GLYCTK	3.19925852419579e-63	-0.734781419306164	0.631	0.621	5.97205588711628e-59	0	GLYCTK
NDUFC1	3.31299147127227e-63	-0.340758379741938	0.865	0.769	6.18436117942395e-59	0	NDUFC1
EPHX1	4.27685419194118e-63	0.147245503026433	0.82	0.628	7.98360372009659e-59	0	EPHX1
VAMP5	4.40420329696756e-63	0.535915156172497	0.833	0.652	8.22132629444934e-59	0	VAMP5
NUDT14	5.00342905151229e-63	1.23709539493203	0.377	0.167	9.339901010458e-59	0	NUDT14
MUC3A	5.16473357541331e-63	3.61026368076016	0.141	0.012	9.64100816522403e-59	0	MUC3A
MRPL57	6.34686954516708e-63	-0.324850152158471	0.84	0.743	1.18477013799634e-58	0	MRPL57
LAMTOR5	6.53223252279923e-63	-0.411691359573502	0.858	0.775	1.21937184503093e-58	0	LAMTOR5
RP11-1060J15.4	6.68417251946316e-63	-2.37234547528531	0.044	0.197	1.24773448420819e-58	0	RP11-1060J15.4
EIF4A3	6.71505967296296e-63	-1.66790250804708	0.26	0.46	1.253500189152e-58	0	EIF4A3
TNFSF10	6.89349344826634e-63	1.22391557307428	0.453	0.234	1.28680842198788e-58	0	TNFSF10
TRPV2	9.98716753191682e-63	2.51625826177978	0.177	0.028	1.86430456318291e-58	0	TRPV2
GNGT1	9.99732342959962e-63	-4.24649079990388	0.001	0.082	1.86620036460336e-58	0	GNGT1
SH2D4A	1.19977535226664e-62	-1.8882146772518	0.073	0.248	2.23962065007613e-58	0	SH2D4A
HIST1H4H	1.20761814805511e-62	-2.32872445892259	0.033	0.173	2.25426079697448e-58	0	HIST1H4H
ADAR	1.33183063479979e-62	1.14153153808365	0.483	0.297	2.48612824598076e-58	0	ADAR
CORIN	1.50888138808929e-62	-4.13749251899414	0.001	0.077	2.81662888714628e-58	0	CORIN
SNX22	2.12899341718496e-62	1.15460113844229	0.224	0.057	3.97419201185916e-58	0	SNX22
CASP4	2.7025753751995e-62	-2.55369668929656	0.04	0.187	5.0448974528849e-58	0	CASP4
TIMP2	3.06545679501823e-62	2.04025961088195	0.209	0.044	5.72228819926053e-58	0	TIMP2
KLF7	3.16785272577711e-62	-4.2415823789665	0.003	0.089	5.91343068320813e-58	0	KLF7
MRPS28	3.17746970586576e-62	-1.71803151475273	0.154	0.359	5.93138269993961e-58	0	MRPS28
MRPL40	3.2920268138655e-62	-0.868925033355798	0.603	0.629	6.14522645344272e-58	0	MRPL40
RMND5B	3.68411148257319e-62	1.12224505548755	0.347	0.134	6.87713090451937e-58	0	RMND5B
PSAP	3.8023451360158e-62	0.366172866201445	0.755	0.525	7.0978376654007e-58	0	PSAP
PHACTR2	4.28129533248411e-62	-2.13094927992555	0.075	0.249	7.99189399714809e-58	0	PHACTR2
NDUFB9	4.36399122331945e-62	0.2279450947335	0.949	0.792	8.14626241657042e-58	0	NDUFB9
COX6A1	5.67002864707577e-62	0.296967719518566	0.976	0.865	1.05842424754963e-57	0	COX6A1
SVBP	9.34851936602586e-62	-2.0340094948299	0.099	0.283	1.74508811005605e-57	0	SVBP
TAF10	9.45724967439991e-62	1.17953781252555	0.408	0.206	1.76538479672023e-57	0	TAF10
HIPK2	1.08910619745848e-61	1.12299077750852	0.468	0.277	2.03303453879574e-57	0	HIPK2
MRPL52	1.24868789292802e-61	-0.30647942735049	0.774	0.663	2.33092568972873e-57	0	MRPL52
MEX3A	1.25435683478594e-61	-3.20763235257747	0.007	0.104	2.34150790349491e-57	0	MEX3A
CALM1	1.31084163096247e-61	0.392040188024242	0.742	0.512	2.44694807251764e-57	0	CALM1
APH1A	1.42138425574859e-61	0.843630836061023	0.583	0.366	2.6532979902059e-57	0	APH1A
SPEG	1.47959640286739e-61	-4.12690159980513	0.004	0.095	2.76196260523256e-57	0	SPEG
PSMB6	2.01098135371441e-61	0.519278471109251	0.777	0.573	3.75389889297869e-57	0	PSMB6
PAIP2	2.03217746231971e-61	-1.17049175607277	0.516	0.598	3.7934656689122e-57	0	PAIP2
EGLN1	2.11856492854833e-61	-1.83730459560203	0.124	0.315	3.95472515212117e-57	0	EGLN1
MT-ATP6	2.33542561853477e-61	-0.215116049568018	0.999	0.925	4.35953900211885e-57	0	MT-ATP6
TMEM179B	3.04096535443397e-61	0.763768818250285	0.653	0.448	5.6765700271219e-57	0	TMEM179B
NIFK	3.38337439833233e-61	-1.95036068809111	0.126	0.32	6.31574498936697e-57	0	NIFK
PHF5A	4.16428444167827e-61	-1.86880754453631	0.114	0.307	7.77346976728082e-57	0	PHF5A
GALK1	4.4852130798884e-61	0.428468309898951	0.868	0.696	8.37254725622767e-57	0	GALK1
WDR20	4.55252826329024e-61	-2.50011716280511	0.027	0.158	8.49820450908389e-57	0	WDR20
WLS	4.85789428171395e-61	-2.47244578235596	0.006	0.094	9.06823125567543e-57	0	WLS
RP11-11N9.4	4.96536523564789e-61	-3.04979132077849	0.01	0.113	9.26884728538391e-57	0	RP11-11N9.4
PDHX	4.99893891722558e-61	-2.19610798030415	0.089	0.268	9.33151927678499e-57	0	PDHX
SGK223	5.09416285921892e-61	-3.40331750817556	0.009	0.111	9.50927380930397e-57	0	SGK223
RP11-25K19.1	5.45304739981253e-61	2.28214306865389	0.152	0.02	1.017920358123e-56	0	RP11-25K19.1
RER1	5.56050388616106e-61	0.844391771389039	0.58	0.372	1.03797926042968e-56	0	RER1
SAR1B	6.39769625313252e-61	0.733756546219001	0.646	0.423	1.19425795957225e-56	0	SAR1B
ARL5A	6.48992999291026e-61	-1.58224381089254	0.208	0.407	1.21147523177656e-56	0	ARL5A
ANKRA2	8.28212208682926e-61	-2.27427963156581	0.05	0.205	1.54602372994842e-56	0	ANKRA2
EIF1AX	8.68098435079632e-61	-1.24738395914459	0.363	0.508	1.62047934876315e-56	0	EIF1AX
ARID4B	9.2746974212066e-61	-1.54151779638594	0.11	0.303	1.73130776761664e-56	0	ARID4B
FMO5	1.2203208685015e-60	-0.108346585140263	0.831	0.667	2.27797296523175e-56	0	FMO5
B2M	1.22136284672596e-60	-0.248859512213705	0.99	0.912	2.27991802598335e-56	0	B2M
SLC35F6	1.29719757359811e-60	1.43082047914382	0.37	0.173	2.42147871063559e-56	0	SLC35F6
CBFA2T2	1.48433773107612e-60	2.39611181076447	0.216	0.064	2.77081324259979e-56	0	CBFA2T2
SHKBP1	1.56050393682992e-60	1.46062582442536	0.227	0.057	2.91299269888042e-56	0	SHKBP1
NEDD4	1.59506925618626e-60	-1.57816073171598	0.066	0.231	2.97751578052289e-56	0	NEDD4
STEAP2	1.68110538567916e-60	-2.64069182173419	0.006	0.095	3.13811942344729e-56	0	STEAP2
NMRK1	1.7033714570101e-60	-1.93406716639092	0.104	0.291	3.17968349880076e-56	0	NMRK1
ZNF814	1.73920983599119e-60	-4.16961958710207	0.004	0.092	3.24658300084475e-56	0	ZNF814
ACTN4	1.89934803045298e-60	1.16217963770033	0.451	0.253	3.54551296844657e-56	0	ACTN4
C1orf43	1.93421199231221e-60	-0.549260879238703	0.677	0.634	3.6105935260492e-56	0	C1orf43
PGPEP1	1.98357272899594e-60	1.37660151502338	0.386	0.201	3.70273521321672e-56	0	PGPEP1
EIF4A1	2.62905586121792e-60	-1.729638629051	0.233	0.426	4.90765857613548e-56	0	EIF4A1
EMP2	2.9900642563676e-60	-0.827984965597031	0.481	0.528	5.5815529473614e-56	0	EMP2
ZNF503	3.0602817640686e-60	-1.99297772514697	0.055	0.212	5.71262796898686e-56	0	ZNF503
TMEM192	4.40558459271556e-60	-1.47326213034143	0.089	0.266	8.22390475922213e-56	0	TMEM192
AKR1C1	4.40635829396395e-60	-0.525852813797738	0.863	0.813	8.22534902734251e-56	0	AKR1C1
WBSCR27	4.52018087900935e-60	1.43325242037693	0.18	0.037	8.43782164684676e-56	0	WBSCR27
LGALS8	5.10200702529797e-60	-1.70977439172137	0.07	0.236	9.52391651412372e-56	0	LGALS8
LIMS1	5.16840315717699e-60	-1.87590780745474	0.089	0.268	9.6478581735023e-56	0	LIMS1
GRINA	5.99073772717428e-60	0.795259363105066	0.626	0.412	1.11829101153162e-55	0	GRINA
FNDC5	6.62498891138975e-60	2.42731318288779	0.155	0.02	1.23668668008912e-55	0	FNDC5
DLAT	8.64248030571591e-60	-2.21140956326708	0.044	0.192	1.61329179866799e-55	0	DLAT
MSC	8.84261341320104e-60	-5.04407916644576	0.001	0.08	1.65065064584224e-55	0	MSC
CAMLG	8.97191145221685e-60	0.622237506941417	0.62	0.386	1.67478671078532e-55	0	CAMLG
RP11-290L1.2	1.17072135042557e-59	-1.69371278415537	0.011	0.1	2.18538554483941e-55	0	RP11-290L1.2
CAHM	1.18653691137201e-59	-3.41692321842037	0.01	0.113	2.21490845245813e-55	0	CAHM
NDUFS2	1.45447789544771e-59	0.418981921867008	0.833	0.653	2.71507388743224e-55	0	NDUFS2
PEX11B	1.66879168716238e-59	1.34774739491715	0.33	0.13	3.11513344242602e-55	0	PEX11B
RNF115	1.70519464489207e-59	1.27727782567104	0.391	0.193	3.18308684362003e-55	0	RNF115
H2AFZ	1.96523885884178e-59	-0.742772189832786	0.719	0.73	3.66851137779996e-55	0	H2AFZ
FAM50B	2.0965575468158e-59	-4.21200160833067	0.003	0.087	3.91364397264105e-55	0	FAM50B
ERAP2	2.24466201355171e-59	-1.9778397738966	0.021	0.136	4.19011058069698e-55	0	ERAP2
ABHD12	2.84102141308886e-59	0.97306525036147	0.448	0.23	5.30333467181298e-55	0	ABHD12
LAPTM4B	2.85938162672981e-59	1.75866100388446	0.276	0.104	5.33760768261654e-55	0	LAPTM4B
MLF2	2.89197766368947e-59	0.529118494450687	0.714	0.497	5.39845470480913e-55	0	MLF2
SMIM24	3.02245947445618e-59	1.51741900484599	0.157	0.027	5.64202510096735e-55	0	SMIM24
FAM200B	3.05235162711633e-59	-0.810158842674613	0.584	0.588	5.69782478233806e-55	0	FAM200B
ANXA2	3.06797683782913e-59	-0.77483708496144	0.713	0.712	5.72699236317564e-55	0	ANXA2
MRPL22	3.16864897911755e-59	0.524537928018771	0.721	0.511	5.91491704931873e-55	0	MRPL22
SIRT7	3.3774930770701e-59	-1.62412829632597	0.169	0.372	6.30476632696675e-55	0	SIRT7
AKT1S1	4.09196127755807e-59	-1.71477253218622	0.141	0.336	7.63846411681764e-55	0	AKT1S1
MAGEA1	4.10876844004791e-59	1.61694621059045	0.16	0.027	7.66983804703743e-55	0	MAGEA1
CTD-3138B18.5	4.22487690899809e-59	-2.09406687540829	0.045	0.192	7.88657772602674e-55	0	CTD-3138B18.5
CDC14B	4.59822162630458e-59	-1.78131184638015	0.051	0.201	8.58350030982276e-55	0	CDC14B
RP11-385F7.1	4.65569313676726e-59	-2.25434555647931	0.029	0.157	8.69078237840344e-55	0	RP11-385F7.1
EIF4B	4.88673025546485e-59	0.534612669706179	0.768	0.551	9.12205936787624e-55	0	EIF4B
ANKRD17	5.02899667010923e-59	-1.71502324871271	0.112	0.3	9.3876280840929e-55	0	ANKRD17
ABCC2	5.04434642299504e-59	-0.842753639339424	0.07	0.21	9.41628146780484e-55	0	ABCC2
ABCC3	5.97652542439014e-59	1.47165697175451	0.389	0.219	1.11563800097091e-54	0	ABCC3
DTD2	6.09457634812357e-59	-2.1563544369526	0.033	0.166	1.13767456690423e-54	0	DTD2
ARNT	6.76139366235587e-59	1.60995492517621	0.307	0.129	1.26214935495197e-54	0	ARNT
PPP1R27	7.02579709069711e-59	-3.66991172880543	0.007	0.103	1.31150554292043e-54	0	PPP1R27
DPH3	7.85651117424125e-59	-1.69147109064907	0.209	0.394	1.46657494089561e-54	0	DPH3
GLUD1	8.00750880076651e-59	-1.08857064118629	0.419	0.494	1.49476166783908e-54	0	GLUD1
ZXDB	8.2437275604165e-59	2.0651043437001	0.231	0.07	1.53885662370295e-54	0	ZXDB
MRPL24	8.68798826426926e-59	0.414488615578822	0.854	0.674	1.62178676929114e-54	0	MRPL24
EMC2	9.78327794397779e-59	-2.12476072377642	0.096	0.273	1.82624449380233e-54	0	EMC2
C2orf82	1.1719352197266e-58	-1.60412480681278	0.311	0.413	2.18765147466365e-54	0	C2orf82
ODC1	1.18707124813546e-58	-1.77442244139617	0.147	0.341	2.21590589889446e-54	0	ODC1
ARMC5	1.21467300574732e-58	1.96155052030576	0.232	0.064	2.26743009982853e-54	0	ARMC5
THAP7-AS1	1.24403854285202e-58	-2.13150231552704	0.055	0.209	2.32224674794187e-54	0	THAP7-AS1
LINC01186	1.76080105985771e-58	-2.87438662918715	0.02	0.137	3.28688733843638e-54	0	LINC01186
YIPF6	1.90505033116009e-58	1.07440623718638	0.485	0.298	3.55615745317654e-54	0	YIPF6
RBM3	1.93544362527638e-58	0.602113215126781	0.687	0.468	3.61289261530342e-54	0	RBM3
UBE2Q1	2.36281113459186e-58	1.2827019306479	0.373	0.182	4.41065954494263e-54	0	UBE2Q1
IL10RB	3.22528166723426e-58	1.38669218432234	0.342	0.146	6.02063328822619e-54	0	IL10RB
ZNF226	4.03608912654407e-58	-1.87930746830688	0.082	0.254	7.53416757251982e-54	0	ZNF226
MST1	4.58282401919825e-58	1.00932289701064	0.582	0.37	8.55475759663737e-54	0	MST1
GLRX5	5.73284532431543e-58	0.709963162888197	0.597	0.379	1.07015023668996e-53	0	GLRX5
FMR1	5.76922961105266e-58	1.48920711706908	0.345	0.161	1.0769420914952e-53	0	FMR1
FAM69B	6.10839505296901e-58	2.20369902148504	0.217	0.061	1.14025410453772e-53	0	FAM69B
RAB29	6.3350715598571e-58	1.77475512467336	0.251	0.081	1.18256780807852e-53	0	RAB29
PALM	6.71952895964e-58	2.05479904804979	0.142	0.018	1.254334470896e-53	0	PALM
FAM96B	6.97921351589324e-58	-0.51908259056226	0.723	0.666	1.30280978701179e-53	0	FAM96B
SNRPB	7.55795869138999e-58	-0.593673037405695	0.737	0.711	1.41084414892177e-53	0	SNRPB
TTTY14	1.00378763834939e-57	-4.41977039034734	0.001	0.074	1.87377038450681e-53	0	TTTY14
EEF1D	1.10332141163492e-57	0.354810235299378	0.96	0.885	2.05957007909891e-53	0	EEF1D
TSNAX	1.1310434809875e-57	-2.07350478197588	0.086	0.258	2.11131886595936e-53	0	TSNAX
EGR1	1.25358569945063e-57	1.38234065052421	0.298	0.106	2.34006842516449e-53	0	EGR1
ENHO	1.27747912519422e-57	2.02094200843893	0.15	0.021	2.38467028300005e-53	0	ENHO
MAOA	1.3025610741882e-57	-1.62613477439345	0.221	0.409	2.43149075718711e-53	0	MAOA
NDUFAF3	1.42961630216089e-57	-0.466581998579031	0.843	0.789	2.66866475124373e-53	0	NDUFAF3
STARD10	1.44444805641398e-57	-0.215435812976096	0.845	0.741	2.69635118690798e-53	0	STARD10
APEX1	1.55927986037759e-57	-0.872492285854859	0.582	0.603	2.91070771536684e-53	0	APEX1
ATP9A	1.76365040139869e-57	2.71980005513143	0.19	0.046	3.29220620429094e-53	0	ATP9A
MAD2L2	1.80408638561276e-57	0.748222405981599	0.435	0.211	3.36768805602333e-53	0	MAD2L2
HPX	1.98214632175731e-57	0.485930800526557	0.777	0.555	3.70007253882437e-53	0	HPX
TCAP	2.21825883453945e-57	1.9747358980159	0.16	0.025	4.1408237664348e-53	0	TCAP
EML4	2.71300561374513e-57	1.11869255045371	0.449	0.253	5.06436757917803e-53	0	EML4
CFL2	3.05214116945275e-57	-0.824606075457191	0.609	0.61	5.69743192101745e-53	0	CFL2
RRAS	3.43278662501591e-57	1.75991973773716	0.234	0.065	6.4079827929172e-53	0	RRAS
SSFA2	3.92429756728037e-57	-1.73451030847548	0.061	0.217	7.32548626884226e-53	0	SSFA2
MANEA	4.04075408206296e-57	-1.82476726419839	0.029	0.151	7.54287564498693e-53	0	MANEA
RAC1	4.30837000711675e-57	0.329554492250369	0.888	0.736	8.04243429228483e-53	0	RAC1
CSRP2	4.76557409137975e-57	0.459145857268906	0.562	0.325	8.89589715637858e-53	0	CSRP2
SAA2	5.17949742903746e-57	0.995455361319735	0.196	0.048	9.66856785078422e-53	0	SAA2
FAM60A	5.26153763745684e-57	-2.94916139598971	0.011	0.112	9.82171230784069e-53	0	FAM60A
UNK	5.62064353323592e-57	-1.71023295193798	0.084	0.256	1.04920552834915e-52	0	UNK
CETN3	6.22969347259353e-57	-2.35590682071936	0.048	0.194	1.16289688052903e-52	0	CETN3
RP4-549L20.3	6.23642036745488e-57	-2.5867545984995	0.016	0.123	1.1641525899928e-52	0	RP4-549L20.3
CBX8	6.26571508378475e-57	-3.01516549920438	0.01	0.11	1.1696210346901e-52	0	CBX8
MTUS1	6.40111508288634e-57	-1.60670004343673	0.064	0.22	1.19489615252239e-52	0	MTUS1
ASGR2	6.63084417171258e-57	0.767997645581463	0.652	0.446	1.23777968153359e-52	0	ASGR2
FKBP7	7.41927819541797e-57	-2.52457191293627	0.014	0.118	1.38495666073867e-52	0	FKBP7
RAD23A	7.46267411008812e-57	-0.816751485245326	0.62	0.649	1.39305737613015e-52	0	RAD23A
SPINK1	7.60556880824059e-57	-4.29033050235931	0.006	0.098	1.41973152943427e-52	0	SPINK1
HINT1	7.68255583537266e-57	-0.315526650004899	0.989	0.986	1.43410269778901e-52	0	HINT1
AP3S1	8.37023419615166e-57	-0.858465733089942	0.546	0.574	1.56247161739563e-52	0	AP3S1
RP11-548L20.1	8.39266855733644e-57	-2.86749581774771	0.01	0.106	1.56665943959799e-52	0	RP11-548L20.1
TMEM47	8.64992705342701e-57	-3.61226193977575	0.002	0.073	1.61468188306322e-52	0	TMEM47
SLC16A3	9.88510952362253e-57	1.50215739175398	0.2	0.047	1.84525339477462e-52	0	SLC16A3
SNHG21	1.09469734925437e-56	-2.10162734433841	0.031	0.157	2.04347154185313e-52	0	SNHG21
DHRS1	1.3877427208048e-56	0.836189225417447	0.477	0.257	2.59049933692633e-52	0	DHRS1
DUSP6	1.56008824008907e-56	-2.50200174818458	0.026	0.148	2.91221671777427e-52	0	DUSP6
NFE2L2	1.69492972982901e-56	-1.54138785740439	0.178	0.38	3.16392532667181e-52	0	NFE2L2
UQCRC1	1.76261754266778e-56	0.437856031808876	0.845	0.667	3.29027816689795e-52	0	UQCRC1
ADAM15	1.87737526142761e-56	1.53221008469822	0.296	0.111	3.50449640050692e-52	0	ADAM15
ZYX	1.89058713049319e-56	1.56309854770861	0.253	0.077	3.52915899649164e-52	0	ZYX
ATRNL1	1.94025186941268e-56	-2.05822555809763	0.025	0.143	3.62186816463264e-52	0	ATRNL1
RP11-320N7.2	1.94315494441599e-56	-6.1493286812909	0	0.07	3.62728733474133e-52	0	RP11-320N7.2
RPL5	1.9780603429911e-56	0.317370991045133	0.986	0.967	3.69244524226148e-52	0	RPL5
SEPT10	2.0299402520356e-56	-1.61613653778662	0.066	0.223	3.78928946847486e-52	0	SEPT10
PSMD7	2.09563328860176e-56	-1.60121797923027	0.269	0.445	3.9119186598329e-52	0	PSMD7
TRPM3	2.11318692595759e-56	-4.50306491541994	0.001	0.074	3.94468603468504e-52	0	TRPM3
SDHC	2.54953034012065e-56	-0.531539535611403	0.786	0.719	4.75920828590321e-52	0	SDHC
MPZL2	2.60743108039952e-56	-2.65226270366069	0.005	0.086	4.86729159778179e-52	0	MPZL2
LYRM2	2.73583596685975e-56	-1.43125684226643	0.109	0.292	5.10698499933709e-52	0	LYRM2
ACOT4	3.13401083691767e-56	0.667365801149674	0.341	0.142	5.85025802927422e-52	0	ACOT4
LSM6	3.29955369509534e-56	-1.74056627057265	0.214	0.392	6.15927688263447e-52	0	LSM6
GABARAPL1	3.95995427144494e-56	-1.79629119394718	0.118	0.302	7.39204663850628e-52	0	GABARAPL1
CTA-29F11.1	4.21671515942367e-56	-1.87731361787782	0.055	0.205	7.87134218809616e-52	0	CTA-29F11.1
NPL	4.23393630378817e-56	-3.3591007567993	0.018	0.13	7.90348889828138e-52	0	NPL
AC007325.4	4.37303847305079e-56	1.77544060558481	0.206	0.049	8.16315091764392e-52	0	AC007325.4
TRAPPC2P1	4.50080359474002e-56	-1.9702888241195	0.06	0.213	8.4016500703012e-52	0	TRAPPC2P1
BTBD6	4.70123338329763e-56	2.28823836155379	0.142	0.019	8.77579235660169e-52	0	BTBD6
DSTN	4.8693778169633e-56	0.229193989105196	0.844	0.655	9.08966757092539e-52	0	DSTN
CGN	5.43681461084632e-56	1.92280120006845	0.249	0.102	1.01489018340668e-51	0	CGN
VEGFB	5.58358605733039e-56	1.40745684333361	0.328	0.141	1.04228800932186e-51	0	VEGFB
CTH	6.89926425395491e-56	-2.11407633066109	0.095	0.263	1.28788565828576e-51	0	CTH
FAM96A	8.42119407054609e-56	-0.815666902230207	0.582	0.596	1.57198429714884e-51	0	FAM96A
SF3B2	8.52291059920473e-56	0.615047777555531	0.629	0.408	1.59097172155355e-51	0	SF3B2
TTLL7	8.61623056769886e-56	2.06672876141278	0.16	0.027	1.60839176007235e-51	0	TTLL7
NDUFS3	9.28759184602137e-56	0.453791382558622	0.739	0.536	1.73371476989681e-51	0	NDUFS3
HADHA	9.87625674849635e-56	0.600872040154129	0.676	0.459	1.84360084724181e-51	0	HADHA
C5orf24	1.04651021682376e-55	0.729916213747483	0.573	0.366	1.95352062174491e-51	0	C5orf24
UBQLN1	1.1934256099125e-55	-1.56041303080429	0.201	0.393	2.22776758602367e-51	0	UBQLN1
HHIPL2	1.20445700883254e-55	-2.60142555641973	0.003	0.07	2.2483598983877e-51	0	HHIPL2
GGH	1.34195109943724e-55	-0.614190550475102	0.668	0.597	2.50502011731949e-51	0	GGH
CBR3	1.40789617243509e-55	0.403141302891473	0.18	0.057	2.62811978508457e-51	0	CBR3
MRPS17	1.70777265934768e-55	-1.84964424016331	0.139	0.327	3.18789922320431e-51	0	MRPS17
HSP90AB1	1.71354789905577e-55	0.288436269092319	0.951	0.852	3.1986798631674e-51	0	HSP90AB1
LINC01588	1.86814400273425e-55	-2.55890374747153	0.022	0.139	3.48726440990402e-51	0	LINC01588
HIST1H4C	1.9085817900359e-55	1.18225471591322	0.574	0.35	3.56274962746002e-51	0	HIST1H4C
POLR2J	1.98785030720284e-55	-0.31674549482512	0.805	0.702	3.71072016845554e-51	0	POLR2J
SLC16A7	2.21882118564357e-55	-3.63410570029708	0.005	0.091	4.14187350724085e-51	0	SLC16A7
SLC1A2	2.54372903263835e-55	-1.18080454533686	0.057	0.199	4.748378985226e-51	0	SLC1A2
SLC39A14	2.55669654253486e-55	-1.53585475470671	0.14	0.321	4.77258543594982e-51	0	SLC39A14
TCEB2	2.71985098342629e-55	-0.190367701777436	0.943	0.864	5.07714583076185e-51	0	TCEB2
PHPT1	3.13890725667432e-55	0.424492857719968	0.79	0.584	5.85939817603395e-51	0	PHPT1
MYL5	3.64144647489323e-55	1.26139168970934	0.322	0.128	6.79748813468319e-51	0	MYL5
WDR54	4.0908701052019e-55	1.99321920026079	0.173	0.033	7.63642722538038e-51	0	WDR54
AC062017.1	4.1745061865947e-55	-2.63077018776449	0.018	0.126	7.79255069851632e-51	0	AC062017.1
SLC25A3	4.22884975276241e-55	0.296277390049166	0.945	0.83	7.89399383348159e-51	0	SLC25A3
ELOVL2	4.29013008440692e-55	1.64760934084994	0.303	0.132	8.0083858285624e-51	0	ELOVL2
PIK3IP1	4.31893435736981e-55	-2.8364453864514	0.006	0.088	8.06215476490222e-51	0	PIK3IP1
MANF	4.51063083944604e-55	0.784898968438844	0.62	0.407	8.41999458799392e-51	0	MANF
MRFAP1	4.98033009674738e-55	-0.90340858607196	0.545	0.577	9.29678219159833e-51	0	MRFAP1
TGFBR3	5.02509787163101e-55	1.67467270825193	0.292	0.116	9.38035019697361e-51	0	TGFBR3
ZCWPW1	6.05465426296067e-55	0.969609383318089	0.309	0.117	1.13022231126687e-50	0	ZCWPW1
TNFRSF11B	6.17859812759773e-55	-6.01743302531869	0.001	0.071	1.15335891247867e-50	0	TNFRSF11B
WDR12	6.64355097495662e-55	-2.11709196587452	0.037	0.169	1.24015166049515e-50	0	WDR12
TTC36	6.68675386838732e-55	-2.3568672605344	0.068	0.22	1.24821634461186e-50	0	TTC36
F7	6.91936254534343e-55	1.9899278897726	0.234	0.08	1.29163740633926e-50	0	F7
STAT3	8.38076195870214e-55	1.46908801666759	0.334	0.159	1.56443683483093e-50	0	STAT3
MAP7D1	8.75375027277872e-55	1.40984561387976	0.277	0.096	1.6340625634196e-50	0	MAP7D1
MRPL21	9.23945571091696e-55	0.426301222387919	0.682	0.467	1.72472919755687e-50	0	MRPL21
PQLC1	1.02800655820661e-54	1.24916875293743	0.396	0.223	1.91897984220428e-50	0	PQLC1
VTI1B	1.02990425594324e-54	0.630542431081894	0.545	0.319	1.92252227456925e-50	0	VTI1B
IFI27L1	1.18526650671148e-54	1.26032976130559	0.351	0.153	2.21253698807833e-50	0	IFI27L1
SCN1B	1.60083002468677e-54	2.15883008693149	0.162	0.027	2.98826940708279e-50	0	SCN1B
BLOC1S2	1.60088948672354e-54	-1.9448135724504	0.143	0.322	2.98838040486683e-50	0	BLOC1S2
ADAM9	1.63680003857291e-54	-1.85928255218807	0.014	0.111	3.05541463200405e-50	0	ADAM9
APTR	1.66040834713047e-54	-2.3012300780485	0.043	0.18	3.09948426158845e-50	0	APTR
LINC01389	1.71363740459279e-54	2.6961289265491	0.134	0.015	3.19884694315335e-50	0	LINC01389
TMEM256	1.89434769510987e-54	-0.408234301821219	0.717	0.645	3.5361788424616e-50	0	TMEM256
SMIM12	2.15883365052072e-54	0.76265685921965	0.571	0.371	4.02989477542703e-50	0	SMIM12
ARMCX3	2.24376202472842e-54	-2.20117999465843	0.011	0.101	4.18843057156053e-50	0	ARMCX3
CISD3	2.37511576853205e-54	0.325984759427544	0.927	0.78	4.43362860511878e-50	0	CISD3
MGC32805	2.44769457144015e-54	-2.67840482921801	0.016	0.121	4.56911145650733e-50	0	MGC32805
UBXN1	2.65708471917864e-54	0.476530438168211	0.77	0.579	4.95998004529076e-50	0	UBXN1
HIST1H3H	2.71231221967264e-54	-2.48489604647872	0.035	0.166	5.06307322046291e-50	0	HIST1H3H
HS3ST4	2.76840446234221e-54	-3.21158539214952	0.001	0.069	5.1677806098542e-50	0	HS3ST4
HDDC2	2.861175459662e-54	-1.90258597360729	0.079	0.242	5.34095623055106e-50	0	HDDC2
ANAPC16	3.04076978241475e-54	-0.462439463175001	0.746	0.681	5.67620495283362e-50	0	ANAPC16
MERTK	3.68420105112754e-54	-1.63120682395761	0.033	0.153	6.87729810213978e-50	0	MERTK
TAPBPL	3.79196445274892e-54	1.59454413418629	0.319	0.146	7.0784600439464e-50	0	TAPBPL
DPYS	4.01875258897225e-54	0.501416085100001	0.613	0.385	7.50180545783451e-50	0	DPYS
KYNU	4.58785960996956e-54	-2.56800912459521	0.027	0.148	8.56415753393018e-50	0	KYNU
KPNA2	5.8787555656541e-54	-1.79774933756096	0.164	0.356	1.09738730144065e-49	0	KPNA2
BLVRA	5.93254388201376e-54	0.942571430496359	0.19	0.051	1.10742796645551e-49	0	BLVRA
RAB11FIP4	6.22951212024812e-54	2.01435405481116	0.22	0.061	1.16286302748672e-49	0	RAB11FIP4
C5orf66	6.79478342607029e-54	-5.70841774519014	0.001	0.073	1.26838222214454e-49	0	C5orf66
TSPAN12	7.60330389608889e-54	-2.22060153031137	0.017	0.121	1.41930873828291e-49	0	TSPAN12
S100A1	7.62690937005052e-54	1.35590312687245	0.205	0.052	1.42371517210733e-49	0	S100A1
MIR4458HG	7.74242471542616e-54	-0.373613909578145	0.727	0.63	1.4452784216286e-49	0	MIR4458HG
ARHGEF26	8.53675985529974e-54	1.72317289966907	0.266	0.096	1.5935569621888e-49	0	ARHGEF26
GHITM	9.38903123793221e-54	-0.721548807808272	0.721	0.696	1.75265046118481e-49	0	GHITM
AKR1C3	9.94715121223404e-54	0.408728162657184	0.86	0.7	1.85683471678773e-49	0	AKR1C3
TMEM106C	1.03185583658895e-53	0.496339344492747	0.572	0.342	1.92616529016059e-49	0	TMEM106C
CACNB4	1.15202080773943e-53	-3.47598437428242	0.002	0.074	2.15047724180719e-49	0	CACNB4
AUH	1.37659830123528e-53	-2.25265084167729	0.101	0.266	2.56969604891589e-49	0	AUH
RAB3C	1.78965820203625e-53	2.03080575274973	0.14	0.021	3.34075496574108e-49	0	RAB3C
UBE2L3	1.81093000873796e-53	-1.36219581598631	0.348	0.492	3.38046304731115e-49	0	UBE2L3
RNF213	1.98135381969002e-53	0.689889309432019	0.665	0.442	3.69859317521536e-49	0	RNF213
RP11-554J4.1	2.46638361883955e-53	-1.90888221323637	0.04	0.171	4.60399830128779e-49	0	RP11-554J4.1
CBR4	2.48308109333791e-53	-1.77195383017311	0.059	0.205	4.63516747693387e-49	0	CBR4
TERF2IP	2.60982454903874e-53	-1.96292830444897	0.121	0.296	4.87175948569062e-49	0	TERF2IP
EP400NL	2.83685694584159e-53	-2.14301577566286	0.01	0.097	5.2955608608025e-49	0	EP400NL
MIR4435-2HG	2.86684986161408e-53	-1.82508842058255	0.083	0.247	5.351548636675e-49	0	MIR4435-2HG
SEC61A1	3.37649742175205e-53	1.20695649512124	0.417	0.268	6.30290773718455e-49	0	SEC61A1
TSPAN8	3.96687551421758e-53	-2.15352099635426	0.047	0.186	7.40496652238995e-49	0	TSPAN8
TMEM223	4.18928281154046e-53	0.836134315392556	0.525	0.329	7.82013422430257e-49	0	TMEM223
C1orf131	4.3490143307779e-53	-1.67653025340143	0.151	0.34	8.11830505126311e-49	0	C1orf131
CNDP2	5.51713458396577e-53	-1.6309401469319	0.175	0.362	1.02988351278889e-48	0	CNDP2
LRRC26	5.60343690132599e-53	0.390462660443898	0.127	0.033	1.04599356637052e-48	0	LRRC26
FAM229B	5.69610363664216e-53	1.32244711660987	0.186	0.044	1.06329166585199e-48	0	FAM229B
DESI1	6.29299880544958e-53	-1.50258392977823	0.256	0.419	1.17471408701327e-48	0	DESI1
VPS28	7.10831148897992e-53	0.362660707394371	0.823	0.638	1.32690850564788e-48	0	VPS28
REEP6	7.4481692041994e-53	0.992532274697456	0.447	0.249	1.3903497453479e-48	0	REEP6
SNHG9	7.6372519005671e-53	-1.51619151689061	0.191	0.377	1.42564581227886e-48	0	SNHG9
MGLL	8.41945184948215e-53	1.37804735237648	0.223	0.064	1.57165907674283e-48	0	MGLL
SMAP2	8.80714843354895e-53	0.903169692598915	0.442	0.232	1.64403039809058e-48	0	SMAP2
ULK3	9.35887391898237e-53	-1.58826026856024	0.052	0.191	1.74702099445644e-48	0	ULK3
FKBP10	9.61181626277055e-53	-2.8106547481423	0.006	0.086	1.79423774177138e-48	0	FKBP10
PRADC1	1.07505227258943e-52	0.621854051154535	0.613	0.401	2.0068000772427e-48	0	PRADC1
C14orf166	1.08669222610957e-52	-0.712248184764924	0.677	0.662	2.02852837847873e-48	0	C14orf166
SPNS1	1.18617120892354e-52	1.49048436545816	0.344	0.173	2.21422579569758e-48	0	SPNS1
RP11-181C3.1	1.22516953585468e-52	1.424788567157	0.266	0.092	2.28702397257992e-48	0	RP11-181C3.1
MESP1	1.51351834816258e-52	1.148559791364	0.246	0.079	2.82528470051509e-48	0	MESP1
SH3BGRL2	1.5583951419007e-52	-1.87314832533386	0.03	0.148	2.90905621138603e-48	0	SH3BGRL2
C12orf57	1.56400634940012e-52	0.324735644385289	0.883	0.706	2.9195306524252e-48	0	C12orf57
PYURF	1.7730154535987e-52	-0.952914790474593	0.516	0.559	3.30968794723269e-48	0	PYURF
NDST1	2.19873736471931e-52	1.52775776735211	0.304	0.145	4.10438303872154e-48	0	NDST1
MYDGF	2.49601366891931e-52	0.736674327062821	0.637	0.422	4.65930871577167e-48	0	MYDGF
C3orf14	3.32686336345008e-52	1.59008384097084	0.148	0.028	6.21025584055227e-48	0	C3orf14
TMEM150C	3.35213797450778e-52	-1.56680711822955	0.054	0.193	6.25743595701367e-48	0	TMEM150C
FHL1	4.81395792335864e-52	1.40871752482291	0.179	0.042	8.98621525553357e-48	0	FHL1
CDKN3	5.21441046683621e-52	0.218279390214785	0.375	0.182	9.73374001844315e-48	0	CDKN3
C1orf21	5.23812097463998e-52	-1.45079094177436	0.3	0.412	9.77800042336045e-48	0	C1orf21
POMP	5.72726002210047e-52	-0.52628421235356	0.795	0.727	1.0691076283255e-47	0	POMP
COBLL1	5.80498881361452e-52	-1.63709207657957	0.109	0.283	1.08361726183742e-47	0	COBLL1
TYMS	5.8604530798757e-52	0.475517917827621	0.279	0.118	1.0939707764204e-47	0	TYMS
SPCS2	7.07711684504961e-52	0.437029566826083	0.771	0.562	1.32108540146541e-47	0	SPCS2
RP11-111M22.3	7.19459878988496e-52	-2.08468780882939	0.048	0.186	1.34301575610783e-47	0	RP11-111M22.3
PDCD2	9.93168729744703e-52	-1.75701656674254	0.178	0.356	1.85394806781444e-47	0	PDCD2
TMEM70	1.18866936848951e-51	-1.70399667375209	0.178	0.359	2.21888911015936e-47	0	TMEM70
TGFBR3L	1.28679062139445e-51	0.727910269922345	0.163	0.046	2.40205205295702e-47	0	TGFBR3L
FAM58A	1.34865008314077e-51	1.07336603713166	0.35	0.155	2.51752511019887e-47	0	FAM58A
SCARB1	1.3680207862441e-51	1.0247616812547	0.472	0.304	2.55368440168185e-47	0	SCARB1
ALG13	1.45912490489946e-51	-1.88556398404938	0.082	0.242	2.72374845997582e-47	0	ALG13
PRKCDBP	1.65473719163981e-51	1.12486918859541	0.178	0.045	3.08889791563404e-47	0	PRKCDBP
CYP39A1	1.77341270329071e-51	-2.83580380848108	0.003	0.075	3.31042949323276e-47	0	CYP39A1
S1PR1	1.85951893965678e-51	-2.93813757830459	0.005	0.084	3.47116400465731e-47	0	S1PR1
SEC13	1.88332584602968e-51	-1.41486940595759	0.322	0.471	3.51560435678361e-47	0	SEC13
SELL	2.07271424705677e-51	-2.31732694745494	0.005	0.079	3.86913568498088e-47	0	SELL
TRMU	2.16652058542392e-51	-1.72748093355981	0.058	0.2	4.04424397681082e-47	0	TRMU
KDM5D	2.30473847515881e-51	-2.98780514048927	0.002	0.068	4.30225531157895e-47	0	KDM5D
CHURC1	2.34047305725726e-51	0.465285076534331	0.665	0.451	4.36896105598213e-47	0	CHURC1
MAT2A	2.56765405584027e-51	1.09181802092248	0.439	0.261	4.79303982603704e-47	0	MAT2A
SUMO3	2.84849993605208e-51	0.627419636886976	0.496	0.276	5.31729483062841e-47	0	SUMO3
PPP1R14D	2.86567507945864e-51	1.77196198856016	0.14	0.022	5.34935567082545e-47	0	PPP1R14D
RP11-1094M14.11	3.62343598512199e-51	-1.56333007949488	0.122	0.301	6.76386795342721e-47	0	RP11-1094M14.11
IDH3G	3.76101240673972e-51	0.490195593029377	0.411	0.204	7.02068185966103e-47	0	IDH3G
SLC6A2	3.93685796117961e-51	-3.7448374766369	0.001	0.064	7.34893275613398e-47	0	SLC6A2
EIF3A	4.34241940412719e-51	0.686503239145519	0.663	0.456	8.10599430168423e-47	0	EIF3A
BCL2L10	4.36655970046685e-51	2.75475708193796	0.116	0.011	8.15105699286147e-47	0	BCL2L10
MSN	4.38366972887128e-51	-1.55160387221561	0.052	0.187	8.18299628288402e-47	0	MSN
LUCAT1	4.43147259106021e-51	-3.26105629579097	0.001	0.062	8.27222988573209e-47	0	LUCAT1
CYP2C8	4.63239568045731e-51	1.50260083142979	0.238	0.074	8.64729301670967e-47	0	CYP2C8
HLA-E	4.6789327892681e-51	0.848574642247804	0.509	0.3	8.73416383772676e-47	0	HLA-E
PPP1CB	4.96434074916452e-51	0.77840564731962	0.558	0.354	9.2669348764654e-47	0	PPP1CB
POLDIP2	4.9899783905962e-51	0.398129929626603	0.708	0.494	9.31479266172593e-47	0	POLDIP2
PTMA	5.29007040542705e-51	-0.519275016910807	0.925	0.881	9.87497442581068e-47	0	PTMA
PNPLA3	5.58031091517946e-51	-0.975410735985007	0.047	0.159	1.04167663853655e-46	0	PNPLA3
HOGA1	5.87385679133116e-51	-2.39485189446321	0.031	0.152	1.09647284723779e-46	0	HOGA1
RPN2	5.95753224388772e-51	0.667561207063819	0.677	0.465	1.11209254396652e-46	0	RPN2
EIF3G	5.98590906658824e-51	0.403406581536768	0.718	0.509	1.11738964546003e-46	0	EIF3G
ANKRD9	6.19708111264274e-51	1.48264302930852	0.272	0.102	1.15680913129702e-46	0	ANKRD9
C14orf142	6.47009976473918e-51	-2.30761264255847	0.056	0.198	1.20777352308386e-46	0	C14orf142
ANKRD54	6.69565022102955e-51	-1.52125715974275	0.119	0.296	1.24987702675959e-46	0	ANKRD54
TTC38	7.41120487003528e-51	-1.78936979660518	0.133	0.312	1.38344961308949e-46	0	TTC38
SLC35A5	8.20778320725026e-51	-1.8704940376241	0.041	0.168	1.53214689129741e-46	0	SLC35A5
LGR5	9.45801871615784e-51	-3.98692101446222	0.002	0.068	1.76552835374518e-46	0	LGR5
RP11-492E3.2	9.7711139197154e-51	-7.47210074789542	0	0.06	1.82397383539327e-46	0	RP11-492E3.2
SMDT1	1.09160211713585e-50	-0.37336026791917	0.675	0.595	2.03769367205749e-46	0	SMDT1
RP11-91G21.1	1.23954815936274e-50	-1.6067870686323	0.169	0.349	2.31386454908243e-46	0	RP11-91G21.1
LAMTOR1	1.58133329564529e-50	-0.838572838319213	0.524	0.552	2.95187486298107e-46	0	LAMTOR1
SMARCA1	1.67519568003676e-50	1.33862948679458	0.32	0.147	3.12708777592462e-46	0	SMARCA1
MRTO4	1.78145470678674e-50	-1.82072681599675	0.081	0.238	3.3254415011588e-46	0	MRTO4
CLDN2	1.81360317260884e-50	-1.89021985713776	0.026	0.138	3.38545304230893e-46	0	CLDN2
HMGCS1	1.93711091980232e-50	-1.00351039199935	0.414	0.458	3.61600495399499e-46	0	HMGCS1
RSL24D1	2.72231551089873e-50	-1.05827354252717	0.469	0.558	5.08174636419467e-46	0	RSL24D1
RP11-10L12.4	2.78863124981927e-50	-2.9782998145698	0.009	0.096	5.20553795403762e-46	0	RP11-10L12.4
PA2G4	3.65303122680205e-50	0.269707075243603	0.825	0.642	6.81911339107139e-46	0	PA2G4
ZCCHC6	3.8766646033564e-50	-1.37626690250595	0.149	0.333	7.23656981508539e-46	0	ZCCHC6
IGHA1	3.91790463623899e-50	-3.51535119677716	0.005	0.082	7.31355258446732e-46	0	IGHA1
SLC9A3R1	4.13045833040569e-50	-0.426880240195329	0.72	0.644	7.71032656536829e-46	0	SLC9A3R1
HSD17B12	4.49289533645325e-50	-1.3631668496069	0.11	0.282	8.38688772455728e-46	0	HSD17B12
RPS27L	4.74083955711006e-50	-0.318564906473752	0.88	0.789	8.84972520125735e-46	0	RPS27L
TEX41	4.91846253647038e-50	-3.37157173143193	0.011	0.104	9.18129401682926e-46	0	TEX41
ARHGEF28	5.26271354095808e-50	-2.05419674591288	0.026	0.135	9.82390736690645e-46	0	ARHGEF28
LPIN3	5.37603908879824e-50	2.13016233037785	0.217	0.076	1.00354521670597e-45	0	LPIN3
SULT2A1	6.74278060472912e-50	-0.933713574621199	0.621	0.616	1.25867485548479e-45	0	SULT2A1
SCAND1	6.77183917682749e-50	0.344336421282281	0.851	0.681	1.26409921913839e-45	0	SCAND1
CTC-338M12.5	6.99841294382044e-50	-1.91436334390239	0.05	0.185	1.30639374422296e-45	0	CTC-338M12.5
CHMP7	7.27032109498089e-50	-1.91369394562722	0.023	0.129	1.35715083880008e-45	0	CHMP7
RNASEH2A	7.71940640700076e-50	0.528350070035116	0.258	0.104	1.44098159399483e-45	0	RNASEH2A
EIF5B	7.81939055207514e-50	0.137550651659494	0.821	0.627	1.45964563435587e-45	0	EIF5B
PON2	8.11924082202549e-50	-0.872634017280548	0.444	0.46	1.5156186842475e-45	0	PON2
FAT1	9.42471841178675e-50	-1.53450028403582	0.055	0.192	1.75931218592823e-45	0	FAT1
RP11-328J2.1	1.04985157941742e-49	-2.45307943582544	0.01	0.096	1.95975794329851e-45	0	RP11-328J2.1
HABP2	1.15126612250573e-49	1.53595984950479	0.234	0.074	2.14906847088144e-45	0	HABP2
SWI5	1.19673960079266e-49	-1.13298841921627	0.377	0.499	2.23395381279965e-45	0	SWI5
GTF3C6	1.3470047545457e-49	-0.985248773025018	0.471	0.536	2.51445377531046e-45	0	GTF3C6
CBLC	1.82216283197845e-49	1.83533073220233	0.175	0.039	3.40143135845418e-45	0	CBLC
CD99L2	1.89937420706551e-49	1.74829055089491	0.228	0.076	3.54556183232918e-45	0	CD99L2
DGCR6L	1.97097509120068e-49	0.51882943576661	0.666	0.465	3.67921920274431e-45	0	DGCR6L
SIRT2	1.99493285114157e-49	0.828063377965229	0.389	0.189	3.72394115322597e-45	0	SIRT2
RAB9A	2.40434782996926e-49	-2.58081236389005	0.04	0.165	4.48819609420362e-45	0	RAB9A
PSMC2	2.59778765387379e-49	-1.30997038517536	0.402	0.523	4.8492902134862e-45	0	PSMC2
ZNF277	3.01216422175696e-49	-1.76767879131066	0.132	0.304	5.62280695275372e-45	0	ZNF277
ARID5A	3.08655937043279e-49	1.17363617253804	0.281	0.106	5.7616803767869e-45	0	ARID5A
SLC25A39	3.13517736866841e-49	0.454144478969876	0.666	0.46	5.85243559409333e-45	0	SLC25A39
AFG3L2	3.13544838185962e-49	0.827125321264713	0.476	0.279	5.85294149441735e-45	0	AFG3L2
TAGLN2	4.17075095637789e-49	0.324763269006233	0.738	0.529	7.78554081027061e-45	0	TAGLN2
CAMK2N1	4.67751391449952e-49	0.835509626592646	0.478	0.279	8.73151522419625e-45	0	CAMK2N1
AHCTF1	5.75426063076614e-49	-1.75519067854008	0.033	0.145	1.07414783194512e-44	0	AHCTF1
SPATC1L	6.7030396449369e-49	1.39940421690896	0.258	0.092	1.25125641052037e-44	0	SPATC1L
BNIP3L	7.38804719191297e-49	-2.22592488712106	0.053	0.189	1.37912676931439e-44	0	BNIP3L
RNF157	8.62989538527494e-49	2.51957780905578	0.16	0.032	1.61094257156927e-44	0	RNF157
APOC1	9.78773242592575e-49	-0.442553816680958	1	1	1.82707601194756e-44	0	APOC1
HFE2	1.02708835327311e-48	0.496889798239628	0.683	0.476	1.91726582905492e-44	0	HFE2
MFSD14A	1.13530267267572e-48	-1.12656850263654	0.045	0.159	2.11926949908377e-44	0	MFSD14A
DNALI1	1.24173215048345e-48	-2.20195057939837	0.054	0.19	2.31794140530745e-44	0	DNALI1
CDK9	1.24434529981301e-48	-2.06068149177415	0.054	0.19	2.32281937116094e-44	0	CDK9
BZW1	1.33832208942839e-48	-1.4505646885533	0.266	0.433	2.49824584433598e-44	0	BZW1
SYNGR1	1.45971221134069e-48	1.42201746642099	0.173	0.041	2.72484478490966e-44	0	SYNGR1
CTD-2553L13.10	1.80609910585176e-48	-1.67324639544691	0.022	0.123	3.37144520089347e-44	0	CTD-2553L13.10
AC069277.2	1.86780044648964e-48	-3.29574399682599	0.002	0.061	3.48662309346221e-44	0	AC069277.2
PXMP2	1.89330544197434e-48	-0.459830648579518	0.7	0.636	3.5342332685335e-44	0	PXMP2
CTD-2350C19.2	1.99124249014812e-48	0.798768354105447	0.308	0.127	3.71705235635949e-44	0	CTD-2350C19.2
AC091729.9	2.13256303221691e-48	-1.90467842732709	0.033	0.149	3.98085541223931e-44	0	AC091729.9
MRPS12	2.21804350491424e-48	0.396919171577636	0.767	0.569	4.14042181062341e-44	0	MRPS12
YPEL3	2.27784349478328e-48	0.750822376367805	0.498	0.293	4.25205045171195e-44	0	YPEL3
MTCH2	2.3492403926546e-48	0.396150119574479	0.766	0.58	4.38532704096835e-44	0	MTCH2
SRD5A1	3.07584234876598e-48	1.14461513974205	0.342	0.163	5.74167491244145e-44	0	SRD5A1
SERPINA7	3.71723053326966e-48	-2.69535376418048	0.004	0.074	6.93895423645447e-44	0	SERPINA7
PLD3	3.86272950161778e-48	0.993644885693041	0.437	0.261	7.21055716066991e-44	0	PLD3
ATP6V1F	4.13235735301183e-48	-0.55483186065179	0.66	0.629	7.71387147086718e-44	0	ATP6V1F
ITCH	4.51178204358303e-48	1.52145776657093	0.262	0.1	8.42214354075644e-44	0	ITCH
C21orf2	4.62975776103408e-48	1.23328709503021	0.297	0.121	8.64236881252231e-44	0	C21orf2
OLFML1	4.65722987785836e-48	-2.8013370797989	0.005	0.079	8.6936510129982e-44	0	OLFML1
AK2	4.86965957320913e-48	0.515273964264623	0.61	0.404	9.09019352530948e-44	0	AK2
PCSK1N	5.23938906698755e-48	1.66183421855942	0.15	0.029	9.78036757134566e-44	0	PCSK1N
JUNB	5.45682431742997e-48	1.322271908365	0.3	0.124	1.01862539533465e-43	0	JUNB
CMC2	5.49866312970492e-48	-1.50217267742973	0.171	0.352	1.02643544642202e-43	0	CMC2
CDKN2A	5.98324123605936e-48	-1.58442946678735	0.198	0.371	1.1168916415352e-43	0	CDKN2A
PCK2	6.13163027552573e-48	-0.205976100316115	0.827	0.684	1.14459142353239e-43	0	PCK2
PABPN1	6.27670285802512e-48	0.976383017574545	0.466	0.303	1.17167212250755e-43	0	PABPN1
ATP5B	6.30064077347132e-48	0.304602362579894	0.913	0.791	1.17614061318389e-43	0	ATP5B
RPLP0	8.13971062971826e-48	-0.316756696752719	0.988	0.98	1.51943978324951e-43	0	RPLP0
LRRC45	8.46621279814134e-48	-1.4400179656063	0.139	0.317	1.58038794302904e-43	0	LRRC45
OSTC	8.58748343837291e-48	-0.792248881866274	0.513	0.544	1.60302553344107e-43	0	OSTC
SPG21	1.12039564365327e-47	0.597770172870402	0.575	0.37	2.09144254800757e-43	0	SPG21
LPIN1	1.20297352643809e-47	1.33652631998928	0.332	0.175	2.24559068180199e-43	0	LPIN1
ITGA6	1.60475192666159e-47	-1.2898790777902	0.108	0.273	2.9955904214992e-43	0	ITGA6
SRRM2	1.63948782847774e-47	0.677602693545522	0.604	0.413	3.0604319294194e-43	0	SRRM2
ZNF563	1.74117302780097e-47	-1.98311900156253	0.033	0.148	3.25024769099608e-43	0	ZNF563
HNRNPU-AS1	1.78748528777774e-47	-1.10099821038612	0.042	0.152	3.33669878669471e-43	0	HNRNPU-AS1
TMEM14C	1.97039952451286e-47	-0.690540412237193	0.548	0.569	3.67814479240816e-43	0	TMEM14C
MRPS15	2.11577173489032e-47	0.327174063702606	0.805	0.63	3.94951109751977e-43	0	MRPS15
NCBP2-AS2	2.15615304261345e-47	-1.26393337782398	0.313	0.443	4.02489088464652e-43	0	NCBP2-AS2
RARRES3	2.3563582141639e-47	0.39651101689309	0.569	0.354	4.39861387837975e-43	0	RARRES3
C2orf74	2.45069857845763e-47	-1.60037605924828	0.2	0.378	4.57471903640685e-43	0	C2orf74
CHMP5	2.54701534096639e-47	-1.42378266378315	0.328	0.471	4.75451353698196e-43	0	CHMP5
VIMP	2.5712431391859e-47	0.720706250800397	0.579	0.373	4.79973956791832e-43	0	VIMP
NUDT2	2.63880726535285e-47	-1.77562347445186	0.124	0.291	4.92586152223416e-43	0	NUDT2
NF1	2.66551129901348e-47	1.88150612170761	0.221	0.08	4.97570994186847e-43	0	NF1
JAG1	2.73643360089402e-47	-5.27022858756287	0.001	0.063	5.10810060278887e-43	0	JAG1
FAM3A	2.75146502227971e-47	1.02092251191136	0.387	0.209	5.13615975708953e-43	0	FAM3A
RNF167	2.82001273263088e-47	0.931732834381809	0.447	0.268	5.26411776800206e-43	0	RNF167
PSMA3-AS1	3.599151174799e-47	1.22223593385572	0.35	0.18	6.71853549799729e-43	0	PSMA3-AS1
EI24	3.59989942446697e-47	-0.735604520334134	0.57	0.582	6.7199322556525e-43	0	EI24
ABHD14A	3.69258233346055e-47	0.897155352961021	0.466	0.285	6.89294344187082e-43	0	ABHD14A
PCNA	4.10438220524498e-47	-1.7301686898277	0.146	0.317	7.66165026253081e-43	0	PCNA
MCM7	4.13034436618021e-47	0.363398597164726	0.456	0.253	7.7101138283486e-43	0	MCM7
TRAM1	4.31835641684327e-47	0.683201151357156	0.652	0.453	8.06107592332134e-43	0	TRAM1
ANKRD49	4.42800783703583e-47	-1.4462117110604	0.052	0.178	8.26576222939478e-43	0	ANKRD49
RP11-160O5.1	4.60725172780529e-47	0.919245542286142	0.122	0.025	8.60035680029413e-43	0	RP11-160O5.1
COX18	4.88193242124097e-47	-2.11016693006847	0.024	0.127	9.11310325073052e-43	0	COX18
C11orf54	5.56925866744922e-47	-1.57487734324448	0.234	0.405	1.03961351545275e-42	0	C11orf54
ADM	6.15904365228487e-47	-1.82769164348569	0.046	0.172	1.14970867857202e-42	0	ADM
SC5D	6.34372072667149e-47	-1.32150835712393	0.091	0.245	1.18418234804777e-42	0	SC5D
SF3B5	6.41936966138381e-47	-0.459453449287772	0.684	0.619	1.19830373469052e-42	0	SF3B5
RPS18	6.80461791078927e-47	0.279249667991537	0.998	0.998	1.27021802540703e-42	0	RPS18
SLC30A5	6.84763271661131e-47	-1.98229992165858	0.037	0.156	1.27824759920983e-42	0	SLC30A5
RP11-798K3.2	8.45245500353534e-47	0.755729924847491	0.492	0.297	1.57781977550994e-42	0	RP11-798K3.2
CLDN23	8.85546238342049e-47	-1.77760616753346	0.037	0.152	1.6530491631131e-42	0	CLDN23
MYEF2	9.66631867689172e-47	-4.87662023649722	0.001	0.064	1.80441170741538e-42	0	MYEF2
CTD-2336O2.1	1.00042404644225e-46	-1.82619308314561	0.069	0.212	1.86749156749375e-42	0	CTD-2336O2.1
PANX1	1.01702291112065e-46	-2.20769382060692	0.029	0.14	1.89847666818891e-42	0	PANX1
NDRG1	1.04578074820217e-46	1.41954550145712	0.285	0.122	1.952158922669e-42	0	NDRG1
TEX22	1.11200809803093e-46	2.33912167777378	0.11	0.012	2.07578551659433e-42	0	TEX22
IFI44	1.40977605221347e-46	-3.44231162729004	0.004	0.076	2.63162895666688e-42	0	IFI44
SNRPD3	1.48140161303999e-46	-0.619417195831385	0.682	0.649	2.76533239106175e-42	0	SNRPD3
RP11-448A19.1	1.49353084401963e-46	-1.68900587948921	0.084	0.235	2.78797402653144e-42	0	RP11-448A19.1
RPS23	1.7034959622579e-46	-0.302099495718817	0.989	0.986	3.17991591274681e-42	0	RPS23
EVA1A	1.87178745566187e-46	-1.38464912624352	0.123	0.293	3.49406564348402e-42	0	EVA1A
AURKAIP1	2.01353399462012e-46	0.314875866754903	0.862	0.694	3.75866390775738e-42	0	AURKAIP1
COL5A2	2.02150809112303e-46	-1.42452397400639	0.034	0.142	3.77354915369937e-42	0	COL5A2
HSPA9	2.38643184197684e-46	-0.967110973954677	0.508	0.574	4.45475231941817e-42	0	HSPA9
CTSH	2.46133488405775e-46	1.46708191892404	0.256	0.096	4.59457382807061e-42	0	CTSH
DEF8	2.49594119395681e-46	-1.78646665765951	0.047	0.173	4.65917342675919e-42	0	DEF8
CKS1B	2.52209658716445e-46	0.188037750838487	0.628	0.416	4.70799769925988e-42	0	CKS1B
SUOX	2.53487521952817e-46	-1.59304436480982	0.062	0.199	4.73185157229323e-42	0	SUOX
PROX1	2.54164549136348e-46	0.972605916958606	0.461	0.298	4.74448963872822e-42	0	PROX1
FLCN	2.59159114540647e-46	1.49116548716287	0.245	0.091	4.83772319113025e-42	0	FLCN
SIVA1	2.67488594594924e-46	-0.667039216213015	0.566	0.578	4.99320959530346e-42	0	SIVA1
SLC25A11	2.67514316477708e-46	0.864239485317219	0.406	0.215	4.99368974568937e-42	0	SLC25A11
PURA	2.74972877095019e-46	1.12033308130047	0.382	0.217	5.13291869673271e-42	0	PURA
AZI2	2.81897929753774e-46	-1.66719715877173	0.116	0.28	5.26218865471371e-42	0	AZI2
RBM7	2.84457036096488e-46	-1.98565803906071	0.067	0.209	5.30995949281313e-42	0	RBM7
PTPRF	3.15829064102374e-46	0.978016596277661	0.464	0.302	5.89558113959902e-42	0	PTPRF
CHCHD10	3.23279464218447e-46	0.227713928449417	0.912	0.761	6.03465775856576e-42	0	CHCHD10
TRIM7	3.49238152281359e-46	1.08324294520984	0.115	0.02	6.51922858863612e-42	0	TRIM7
BCLAF1	3.85057318196044e-46	-1.35310528696726	0.113	0.277	7.18786495876555e-42	0	BCLAF1
IFITM3	4.11865887444735e-46	0.243994004764875	0.953	0.845	7.68830052093087e-42	0	IFITM3
SPIN2B	4.56646344175905e-46	-2.06712551113979	0.045	0.17	8.52421730673162e-42	0	SPIN2B
HMBOX1	4.69267025256572e-46	-1.83056985377935	0.017	0.107	8.75980756046444e-42	0	HMBOX1
EEF2KMT	4.78323169098391e-46	-2.14868148582704	0.05	0.179	8.92885859755967e-42	0	EEF2KMT
PLRG1	4.87321800168279e-46	-2.24423395818559	0.045	0.17	9.09683604374126e-42	0	PLRG1
PACS1	4.90912366594026e-46	2.68804457583826	0.14	0.025	9.16386114721067e-42	0	PACS1
AC113189.5	5.10784514562285e-46	-1.96133958154698	0.033	0.145	9.53481453333418e-42	0	AC113189.5
CFAP97	5.51867732540162e-46	-2.08409258247858	0.069	0.209	1.03017149633272e-41	0	CFAP97
APITD1	5.62866599989465e-46	-2.26711551496473	0.044	0.168	1.05070308220033e-41	0	APITD1
VPS13A	5.89066647767026e-46	-1.15430130751957	0.085	0.23	1.09961071138671e-41	0	VPS13A
IFRD2	7.03994776394129e-46	-1.06159327296295	0.393	0.486	1.31414704909492e-41	0	IFRD2
MAGEH1	7.90398851287013e-46	-1.58360262034084	0.055	0.186	1.47543753569747e-41	0	MAGEH1
LGALS3BP	8.43555701693934e-46	-1.04720231177049	0.237	0.422	1.57466542835207e-41	0	LGALS3BP
FABP4	9.01170531471393e-46	-2.59255589683572	0.033	0.146	1.68221503109765e-41	0	FABP4
FERMT1	1.0581972513211e-45	-3.03171887670991	0.006	0.08	1.9753368090411e-41	0	FERMT1
GLT1D1	1.06658809526346e-45	2.28587861984172	0.099	0.009	1.9909999974283e-41	0	GLT1D1
MRPL37	1.07615330507248e-45	0.493947053213591	0.63	0.431	2.00885537457879e-41	0	MRPL37
SMLR1	1.19511040476155e-45	-0.593433638807719	0.547	0.524	2.23091259256839e-41	0	SMLR1
ISX	1.31387086992067e-45	-5.32700917174613	0.002	0.065	2.45260275288092e-41	0	ISX
FXN	1.3174722672197e-45	-1.70257320527026	0.13	0.296	2.45932548121902e-41	0	FXN
AUP1	1.70410984489779e-45	0.603170473485036	0.66	0.461	3.18106184747071e-41	0	AUP1
RPS5	1.85109175109586e-45	0.312400967831485	0.98	0.945	3.45543297177064e-41	0	RPS5
BOLA1	2.20990376222977e-45	0.673719603133696	0.494	0.298	4.12522735295432e-41	0	BOLA1
CARD8	2.54073790499006e-45	-1.85134763128546	0.067	0.206	4.74279544724494e-41	0	CARD8
ATXN10	2.97020916387654e-45	-1.79869056458541	0.144	0.31	5.54448944620833e-41	0	ATXN10
SEPT2	3.01189593063045e-45	-1.6910823084193	0.074	0.217	5.62230613370787e-41	0	SEPT2
TLCD2	3.01373789740276e-45	2.40495867579717	0.124	0.017	5.62574453308174e-41	0	TLCD2
PUS1	3.17758941466755e-45	-1.93494653683969	0.045	0.169	5.93160616035991e-41	0	PUS1
RTN2	3.32895203003537e-45	-1.31183153126773	0.054	0.179	6.21415475446702e-41	0	RTN2
PIR	3.66658243400931e-45	-1.93064137639424	0.093	0.244	6.84440942956518e-41	0	PIR
RPS6KB1	3.75002308493121e-45	-1.77278100459641	0.046	0.168	7.00016809264109e-41	0	RPS6KB1
HSD17B10	3.89991851586144e-45	0.241320123019162	0.915	0.79	7.27997789355855e-41	0	HSD17B10
EPB41L4B	4.06340367724235e-45	2.08195265240545	0.19	0.073	7.5851556443083e-41	0	EPB41L4B
TMEM30A	4.07255805401865e-45	-0.963861813921516	0.092	0.23	7.60224411943662e-41	0	TMEM30A
CNPY3	4.99739656564988e-45	1.08777625084903	0.37	0.19	9.32864016909862e-41	0	CNPY3
ASMTL	5.01053708247254e-45	-1.97535168770778	0.066	0.204	9.35316957185149e-41	0	ASMTL
NGRN	5.07763983799014e-45	-2.43726798198071	0.018	0.111	9.4784302855762e-41	0	NGRN
AUTS2	5.58403047374135e-45	1.86965475820066	0.186	0.053	1.0423709685333e-40	0	AUTS2
GABPB2	5.65204097696438e-45	2.30892575525445	0.152	0.032	1.05506648916994e-40	0	GABPB2
F8A1	6.52526060772957e-45	0.93248895970967	0.367	0.182	1.21807039764488e-40	0	F8A1
NME4	8.12486237746951e-45	-1.15715420748414	0.335	0.432	1.51666806000223e-40	0	NME4
CTSS	8.59017621190795e-45	0.966678362643353	0.233	0.081	1.60352819347686e-40	0	CTSS
SMIM10L1	8.81216197890982e-45	-1.446085169367	0.232	0.389	1.6449662766031e-40	0	SMIM10L1
MTAP	8.88959761313816e-45	-2.17814005336992	0.053	0.183	1.6594211864445e-40	0	MTAP
FAM3B	9.6818652390017e-45	-2.00244980484228	0.023	0.121	1.80731378416445e-40	0	FAM3B
TNFRSF10B	1.00624982030202e-44	-1.22254576855781	0.034	0.13	1.87836653955778e-40	0	TNFRSF10B
RPL14	1.0351578293976e-44	-0.31148005119615	0.986	0.988	1.93232912013651e-40	0	RPL14
CCDC88B	1.07771244251966e-44	-2.42133946000201	0.054	0.181	2.01176581645145e-40	0	CCDC88B
RBP5	1.12887884484779e-44	0.416007200688599	0.528	0.32	2.10727813967738e-40	0	RBP5
UBXN10-AS1	1.16031188718058e-44	-3.67767223191683	0.002	0.062	2.16595419979999e-40	0	UBXN10-AS1
SSB	1.2505595426301e-44	-1.46499670293652	0.24	0.411	2.33441949822761e-40	0	SSB
SPRYD4	1.31520244100273e-44	0.716400586629415	0.47	0.276	2.4550883966198e-40	0	SPRYD4
PEX11A	1.37052499468785e-44	-1.52681450946371	0.103	0.261	2.5583590075838e-40	0	PEX11A
TMEM161A	1.41171429461452e-44	1.54573919933674	0.271	0.131	2.63524707375692e-40	0	TMEM161A
AKIRIN2	1.55635665234018e-44	-1.60244916249143	0.088	0.238	2.90525096292341e-40	0	AKIRIN2
PTRHD1	1.59927958070741e-44	0.609898586620174	0.617	0.437	2.98537519330651e-40	0	PTRHD1
PON3	1.60826290532313e-44	0.37404141017929	0.749	0.55	3.00214436536669e-40	0	PON3
COX7B2	1.62339592860903e-44	1.32594696642881	0.106	0.018	3.03039317993447e-40	0	COX7B2
PRDX5	1.64239114730412e-44	0.286417382294982	0.944	0.842	3.0658515546726e-40	0	PRDX5
RECK	1.85345368129109e-44	2.1866887087514	0.127	0.02	3.45984198686607e-40	0	RECK
SUB1	1.98724664260561e-44	-0.391292164915224	0.834	0.763	3.70959330775189e-40	0	SUB1
PIGR	2.32598704881448e-44	-2.9271926783765	0.013	0.101	4.341920024022e-40	0	PIGR
TMPO	2.42417911161167e-44	0.818700247512054	0.428	0.238	4.52521514764551e-40	0	TMPO
ABI2	2.56122813184517e-44	1.76352202501799	0.223	0.085	4.78104455371537e-40	0	ABI2
CCDC28A	2.59410286352338e-44	-1.97892022296283	0.078	0.22	4.84241181533909e-40	0	CCDC28A
TIMM10	2.62883219044454e-44	0.40159106984057	0.717	0.525	4.90724104990282e-40	0	TIMM10
FAM103A1	2.64513874409987e-44	-1.54511780589914	0.211	0.382	4.93768049361122e-40	0	FAM103A1
ATG4B	2.70370866243927e-44	-1.72202202606359	0.051	0.177	5.04701296017539e-40	0	ATG4B
SOD2	2.86543527090171e-44	-1.15470085951778	0.398	0.5	5.34890802019223e-40	0	SOD2
ETS2	2.92482663715779e-44	1.15914019026984	0.304	0.134	5.45977388358245e-40	0	ETS2
TBCE	3.2769301200191e-44	-2.24672095567517	0.035	0.148	6.11704545503966e-40	0	TBCE
FBXO18	3.3517016422654e-44	1.71916387167419	0.238	0.099	6.25662145561681e-40	0	FBXO18
CEBPB	3.43745943692076e-44	-0.952750352725223	0.464	0.528	6.41670553089998e-40	0	CEBPB
AKR1A1	3.45422232476378e-44	0.281989418995985	0.868	0.723	6.44799681363655e-40	0	AKR1A1
SCP2	3.46861111983177e-44	-0.415798977087853	0.897	0.833	6.47485637738996e-40	0	SCP2
ITGAV	3.50483397135113e-44	-1.21578340082046	0.038	0.144	6.54247357432115e-40	0	ITGAV
TCEA1	3.50542235680758e-44	0.23556169170563	0.701	0.499	6.54357191345271e-40	0	TCEA1
TGM3	3.55357944675773e-44	-3.53793429199959	0.002	0.061	6.63346675326266e-40	0	TGM3
CTU2	3.62038457671739e-44	-2.22643024152807	0.028	0.134	6.75817188935836e-40	0	CTU2
AZIN1	3.62899746554181e-44	-1.31653955433598	0.217	0.392	6.7742495689269e-40	0	AZIN1
LAMTOR4	3.67797784724617e-44	0.17647300663113	0.885	0.725	6.86568124745443e-40	0	LAMTOR4
EXPH5	3.93910641612126e-44	-3.01833236998801	0.005	0.074	7.35312994697356e-40	0	EXPH5
STXBP2	4.3506682042004e-44	0.907997663619602	0.208	0.067	8.12139233678089e-40	0	STXBP2
DST	4.59084207164453e-44	1.44192260706345	0.305	0.175	8.56972489513885e-40	0	DST
MSC-AS1	5.11665052429167e-44	-5.72405015662553	0	0.055	9.55125153369525e-40	0	MSC-AS1
MRPS18A	5.28173662083994e-44	0.549987804783429	0.543	0.344	9.85941775012191e-40	0	MRPS18A
NONO	6.37015041342451e-44	0.445034353151107	0.687	0.492	1.18911597767395e-39	0	NONO
GLTSCR2	6.41024968133952e-44	-0.238229204861235	0.77	0.667	1.19660130801565e-39	0	GLTSCR2
NUDCD2	6.82056055047016e-44	-1.21412283680624	0.349	0.472	1.27319403795626e-39	0	NUDCD2
H2AFY	7.75380401562421e-44	0.505793302191512	0.54	0.338	1.44740259559657e-39	0	H2AFY
RP11-195F19.5	8.00482246651703e-44	-1.7044836975779	0.087	0.234	1.49426020982473e-39	0	RP11-195F19.5
PPFIA3	8.92819845787855e-44	-2.2825186804639	0.028	0.133	1.66662680613219e-39	0	PPFIA3
ZBTB38	9.24878203660788e-44	-1.41190305132091	0.128	0.294	1.72647014277359e-39	0	ZBTB38
PTP4A1	9.68466088241942e-44	0.437164027835577	0.736	0.543	1.80783564692123e-39	0	PTP4A1
ZNF281	1.01665887780082e-43	1.21169889086926	0.328	0.192	1.89779712719078e-39	0	ZNF281
HSPA1B	1.05014061234341e-43	0.853664075056901	0.485	0.303	1.96029748106144e-39	0	HSPA1B
RIOK2	1.13153675258361e-43	-2.65630430437536	0.023	0.123	2.11223965604782e-39	0	RIOK2
GORASP2	1.15459546343807e-43	-1.81928874324348	0.1	0.251	2.15528335159985e-39	0	GORASP2
LRP2BP	1.15892234269177e-43	-3.89393765805314	0.002	0.065	2.16336033710274e-39	0	LRP2BP
HOOK3	1.26625635569319e-43	1.27766360065372	0.303	0.156	2.36372073917249e-39	0	HOOK3
FLOT2	1.28121228212014e-43	1.452383156085	0.263	0.108	2.39163896703367e-39	0	FLOT2
TINAG	1.43966707243029e-43	-3.76240945956819	0.002	0.06	2.68742652410562e-39	0	TINAG
IRF2	1.44956267409603e-43	-1.66217542753639	0.065	0.198	2.70589864373505e-39	0	IRF2
MIEN1	1.45183997788667e-43	0.424297380929372	0.685	0.49	2.71014968672104e-39	0	MIEN1
NEIL2	1.49144875879797e-43	-2.81902470308125	0.029	0.135	2.78408739804818e-39	0	NEIL2
DCTN2	1.52524463462688e-43	0.562958701900719	0.549	0.351	2.847174159458e-39	0	DCTN2
DUSP23	1.5386826117723e-43	0.20720757653945	0.871	0.706	2.87225883139534e-39	0	DUSP23
PIGP	1.63014405157419e-43	0.685996981337029	0.513	0.323	3.04298990107355e-39	0	PIGP
FADS3	1.67757331405601e-43	1.72275333123122	0.206	0.065	3.13152610534836e-39	0	FADS3
ACADVL	1.68941044299632e-43	0.594215579332315	0.607	0.412	3.15362247394123e-39	0	ACADVL
ZNF518A	1.89591642591937e-43	-1.18302252143914	0.085	0.226	3.53910719226369e-39	0	ZNF518A
MYL12B	1.90929415046342e-43	-0.566747445869698	0.879	0.855	3.56407939067007e-39	0	MYL12B
MAN2A1	1.92655515852579e-43	1.24171918230677	0.364	0.227	3.59630051442009e-39	0	MAN2A1
KRTCAP3	2.00620128508504e-43	2.16465924392413	0.146	0.029	3.74497593886824e-39	0	KRTCAP3
RAN	2.13552394421132e-43	-0.612996494583785	0.706	0.684	3.98638254665926e-39	0	RAN
RP11-395A13.2	2.18355499013516e-43	-1.85519319059675	0.034	0.144	4.07604210008531e-39	0	RP11-395A13.2
MTRNR2L11	2.279788681242e-43	-2.36229769720552	0.004	0.065	4.25568153127444e-39	0	MTRNR2L11
AMACR	2.53851458327466e-43	-2.01639283574691	0.041	0.159	4.7386451725988e-39	0	AMACR
IER5L	2.60931179990733e-43	-2.3660829264818	0.005	0.069	4.87080233688701e-39	0	IER5L
SULF2	2.61932491069647e-43	2.24748868700519	0.131	0.022	4.8894938107971e-39	0	SULF2
GNG5	2.65762220138643e-43	0.163939487149626	0.924	0.8	4.96098336332804e-39	0	GNG5
GHR	2.73238592926323e-43	3.47764322121442	0.111	0.014	5.10054481415567e-39	0	GHR
NUDC	2.84593678255396e-43	-0.872968331110031	0.568	0.598	5.31251019199349e-39	0	NUDC
SS18L2	2.86453888759463e-43	-1.26860912960556	0.315	0.451	5.3472347414729e-39	0	SS18L2
NOL12	2.91947340800255e-43	-1.75489279645812	0.023	0.119	5.44978101071836e-39	0	NOL12
NDUFA10	3.24494583097278e-43	-0.978047200221701	0.479	0.528	6.05734038267688e-39	0	NDUFA10
NUDT6	3.29757827092438e-43	-1.99234940027099	0.077	0.216	6.15558935833453e-39	0	NUDT6
NAP1L1	3.87016691355082e-43	0.131845119304351	0.697	0.503	7.22444057752532e-39	0	NAP1L1
CHCHD1	3.91233158167877e-43	-0.73348828121181	0.538	0.562	7.30314936351976e-39	0	CHCHD1
HNRNPH1	4.05982519731899e-43	1.09931129830915	0.451	0.286	7.57847569583536e-39	0	HNRNPH1
GCC2	4.26880919833097e-43	-1.26808516086845	0.082	0.223	7.96858613052443e-39	0	GCC2
GCNT2	4.28151223528488e-43	-1.71037442203809	0.011	0.084	7.99229888960628e-39	0	GCNT2
SPG7	4.39064605417604e-43	-1.16101968091373	0.083	0.22	8.19601898933041e-39	0	SPG7
FN3K	4.49628400512068e-43	1.95911267325629	0.178	0.05	8.39321335235878e-39	0	FN3K
GSTO1	4.64402682115998e-43	-0.419605397904288	0.91	0.857	8.66900486705934e-39	0	GSTO1
HNMT	4.8025020780701e-43	-1.42884258168674	0.245	0.401	8.96483062913346e-39	0	HNMT
AC002456.2	4.90571085922643e-43	-2.42771098519922	0.015	0.102	9.15749046091797e-39	0	AC002456.2
LINC01006	5.07153647386433e-43	1.5705614799799	0.185	0.051	9.46703713576255e-39	0	LINC01006
GSTM4	5.26577310118784e-43	0.554981572252935	0.508	0.306	9.82961864798735e-39	0	GSTM4
PSMC3	5.56015487286884e-43	0.130752190428591	0.789	0.603	1.03791411011843e-38	0	PSMC3
PRR13	5.65649714368754e-43	-0.587947926394202	0.662	0.633	1.05589832181215e-38	0	PRR13
ZDHHC9	5.67061717461031e-43	1.16362603302875	0.346	0.201	1.05853410798451e-38	0	ZDHHC9
NCL	5.70683934257158e-43	-1.03536229395767	0.524	0.575	1.06529570007784e-38	0	NCL
TDP2	6.98279898480869e-43	-1.68664113401392	0.094	0.243	1.30347908649424e-38	0	TDP2
PANK2	7.03127593168129e-43	-1.67312278431557	0.123	0.283	1.31252827816695e-38	0	PANK2
C10orf54	7.8150269542631e-43	2.03346427146664	0.169	0.043	1.45883108155229e-38	0	C10orf54
CAPN12	7.8587136847384e-43	2.19019159926495	0.209	0.088	1.46698608353012e-38	0	CAPN12
TMEM37	9.31472375145418e-43	-1.3201393754836	0.152	0.321	1.73877948268395e-38	0	TMEM37
SERTAD4-AS1	9.43713185917201e-43	-4.4075959739483	0.001	0.055	1.76162940415164e-38	0	SERTAD4-AS1
MBTPS1	9.5360972619551e-43	-1.32362684169605	0.064	0.19	1.78010327588916e-38	0	MBTPS1
ALKBH2	9.5663662693931e-43	-1.40780766364172	0.273	0.423	1.78575359150761e-38	0	ALKBH2
ALDH1B1	1.02440963973737e-42	-1.76284814452239	0.075	0.215	1.91226547449775e-38	0	ALDH1B1
OASL	1.12140087639066e-42	2.17621061216808	0.121	0.018	2.09331901595844e-38	0	OASL
ARG1	1.23790817219915e-42	-0.189328553857393	0.73	0.555	2.31080318504415e-38	0	ARG1
TRABD2B	1.34406369990868e-42	2.8898425984531	0.101	0.01	2.50896370861954e-38	0	TRABD2B
NLN	1.59498510238e-42	-2.06010884790195	0.032	0.138	2.97735869061275e-38	0	NLN
COX8A	1.61346847539691e-42	-0.190646967822238	0.947	0.89	3.01186160302341e-38	0	COX8A
IARS	1.87153644032336e-42	-1.35610297786479	0.072	0.205	3.49359707315161e-38	0	IARS
GLDC	1.92821600501606e-42	2.16824158265445	0.183	0.064	3.59940081656349e-38	0	GLDC
CHST8	2.11256416262431e-42	2.40150499681336	0.111	0.014	3.94352352237081e-38	0	CHST8
EID1	2.48256271552592e-42	0.409317612102571	0.569	0.366	4.63419982107223e-38	0	EID1
HIGD2A	2.57249859897942e-42	0.217844933877914	0.874	0.713	4.80208313471487e-38	0	HIGD2A
SPRY1	2.68244538096078e-42	-3.35253896115076	0.007	0.079	5.00732079263949e-38	0	SPRY1
TUFM	2.88940658238455e-42	0.174263031791135	0.845	0.675	5.39365526733725e-38	0	TUFM
SLC23A2	2.91838432946585e-42	-0.995281866350251	0.08	0.213	5.44774802781391e-38	0	SLC23A2
ATG5	3.02341225770202e-42	-2.00160409944984	0.056	0.182	5.64380366145237e-38	0	ATG5
SLC25A13	3.29381152435642e-42	-1.1869756503111	0.341	0.469	6.14855797251612e-38	0	SLC25A13
SNX10	3.71414910110563e-42	-2.05256901593328	0.063	0.194	6.93320212703387e-38	0	SNX10
PMPCB	3.74249684531581e-42	-1.41973815102148	0.281	0.438	6.98611886115103e-38	0	PMPCB
BPGM	3.83851416605326e-42	-1.97053292026042	0.066	0.198	7.16535439377163e-38	0	BPGM
MTA3	4.63022733574509e-42	1.22114170659963	0.229	0.081	8.64324536763536e-38	0	MTA3
LDHA	4.99550524070359e-42	-0.746047954371983	0.689	0.645	9.3251096328214e-38	0	LDHA
SLC7A8	6.14238027994508e-42	-3.94323034978548	0.001	0.056	1.14659812685735e-37	0	SLC7A8
ACOT13	6.19148448413381e-42	-0.817221371076376	0.593	0.597	1.15576440865326e-37	0	ACOT13
NKAP	6.52268160159888e-42	0.495307825999112	0.488	0.29	1.21758897457046e-37	0	NKAP
POGZ	6.67845259820696e-42	1.41723271481096	0.289	0.162	1.24666674650729e-37	0	POGZ
RAB30	8.19028091349933e-42	-3.14331622188491	0.006	0.077	1.52887973812292e-37	0	RAB30
UFSP2	8.48959728844293e-42	-2.03515938738552	0.042	0.157	1.58475312583364e-37	0	UFSP2
ELP3	8.64648294688993e-42	-2.1120480956109	0.025	0.122	1.61403897169594e-37	0	ELP3
RAB1A	8.97311548652764e-42	-1.15711467541366	0.393	0.509	1.67501146787011e-37	0	RAB1A
PLP2	1.01659047781428e-41	0.727766496929353	0.359	0.178	1.89766944493591e-37	0	PLP2
SPATA5	1.06748656411794e-41	-1.97981048176895	0.017	0.1	1.99267716923896e-37	0	SPATA5
TUSC2	1.10967167349436e-41	-1.07423217423185	0.371	0.48	2.07142411291191e-37	0	TUSC2
METTL18	1.11442195886391e-41	-2.25118192728056	0.03	0.133	2.08029147061125e-37	0	METTL18
RP3-414A15.10	1.36045603418255e-41	1.70622218971976	0.143	0.03	2.53956327900856e-37	0	RP3-414A15.10
RP11-501C14.5	1.37308095417903e-41	-6.83495252921383	0	0.049	2.563130217166e-37	0	RP11-501C14.5
RP11-121M22.1	1.38934726856906e-41	-2.21343003931707	0.004	0.063	2.59349454623787e-37	0	RP11-121M22.1
PPIA	1.50050538564456e-41	-0.325599439943134	0.936	0.883	2.8009934033827e-37	0	PPIA
RPL37A	1.54164788288182e-41	-0.292998664662569	0.994	0.995	2.87779410297549e-37	0	RPL37A
CYP4F3	1.60873530941874e-41	0.542668130631056	0.597	0.395	3.00302620209196e-37	0	CYP4F3
PKIG	1.69906386990759e-41	-1.26313961709479	0.341	0.467	3.1716425259565e-37	0	PKIG
CTD-3065J16.9	1.82127431749063e-41	-1.76333634176527	0.035	0.14	3.39977276845976e-37	0	CTD-3065J16.9
WDR13	2.07905867529825e-41	0.602077922352585	0.465	0.272	3.88097882917925e-37	0	WDR13
CLTA	2.34199189839634e-41	0.283370253033045	0.877	0.744	4.37179627673644e-37	0	CLTA
LRPAP1	2.38473943006327e-41	0.702975197876857	0.59	0.408	4.4515930940991e-37	0	LRPAP1
RP4-601P9.2	2.38716463510008e-41	-2.52485605463955	0.007	0.074	4.45612022434132e-37	0	RP4-601P9.2
RINL	2.51752274996955e-41	0.986334329583767	0.353	0.187	4.69945971736816e-37	0	RINL
ACTR10	2.52289372117773e-41	0.987778097293934	0.321	0.153	4.70948570932247e-37	0	ACTR10
NAA20	2.52570196209705e-41	-0.658766425447372	0.688	0.655	4.71472785264656e-37	0	NAA20
HMOX2	2.67762264665253e-41	-1.14136629465231	0.391	0.493	4.99831819450627e-37	0	HMOX2
FKBP1A	2.7016399571723e-41	-0.834758224932235	0.554	0.566	5.04315130805352e-37	0	FKBP1A
SERPINF1	3.0532486814902e-41	0.590260171761068	0.685	0.496	5.69949931373776e-37	0	SERPINF1
CYP2C9	3.348739131368e-41	-0.271101340637776	0.666	0.572	6.25109133652465e-37	0	CYP2C9
RRAGA	3.36060489229324e-41	-1.72211336965543	0.196	0.349	6.2732411524438e-37	0	RRAGA
SULT1B1	3.36311913080309e-41	-2.30319378473719	0.011	0.088	6.27793448147012e-37	0	SULT1B1
RWDD4	3.45828388646767e-41	-1.83412409358925	0.068	0.2	6.4555785308692e-37	0	RWDD4
ASRGL1	3.90690926275207e-41	0.768121809785948	0.167	0.052	7.29302752077929e-37	0	ASRGL1
ZNF768	3.94221891173194e-41	1.35626269479282	0.258	0.11	7.35894004253e-37	0	ZNF768
ARF4	3.99969257693885e-41	-1.08350802068576	0.46	0.543	7.46622613337174e-37	0	ARF4
CTNNBIP1	4.15912728263415e-41	-1.49646285197324	0.182	0.343	7.76384289849316e-37	0	CTNNBIP1
MRPL51	4.17631244301461e-41	-0.178604578802692	0.931	0.853	7.79592243737537e-37	0	MRPL51
FAM98C	4.19165460711589e-41	0.935302259286844	0.291	0.126	7.82456165510323e-37	0	FAM98C
SNTB1	4.63328004642305e-41	-1.41923841897029	0.103	0.253	8.64894386265791e-37	0	SNTB1
PFKL	4.71308296963275e-41	0.832936042728808	0.341	0.168	8.79791197941345e-37	0	PFKL
RP11-1055B8.9	4.79601432699236e-41	-0.716421985472894	0.058	0.166	8.95271994419663e-37	0	RP11-1055B8.9
ASPG	4.99119537282819e-41	2.3169936965403	0.096	0.01	9.31706440245838e-37	0	ASPG
SRSF8	5.76711858634619e-41	-1.56423036157105	0.055	0.178	1.07654802651324e-36	0	SRSF8
SLC22A11	6.03984624219541e-41	-1.15162997946291	0.003	0.052	1.12745809803062e-36	0	SLC22A11
ABHD4	6.18447176834494e-41	-1.90374962220267	0.032	0.134	1.15445534499695e-36	0	ABHD4
AC002310.12	6.34503227255883e-41	-1.43024714324072	0.042	0.15	1.18442717431856e-36	0	AC002310.12
NADK2	6.40948820802099e-41	-1.28949020488794	0.217	0.383	1.19645916379128e-36	0	NADK2
CD55	7.42338749407086e-41	-1.29448220230511	0.052	0.165	1.38572374351821e-36	0	CD55
COL26A1	7.85313715288704e-41	4.47272615109991	0.08	0.003	1.46594511232942e-36	0	COL26A1
HSD17B11	7.97950315942927e-41	-0.401867187482485	0.623	0.572	1.48953385477066e-36	0	HSD17B11
LINC00152	8.24440414635172e-41	-1.38087967780261	0.232	0.385	1.53898292199948e-36	0	LINC00152
KCND3	8.61108606448777e-41	3.24616941020453	0.089	0.007	1.60743143565793e-36	0	KCND3
MFSD7	9.78584010523494e-41	2.26919211972109	0.101	0.012	1.82672277244421e-36	0	MFSD7
ATP5J	1.10154974720328e-40	0.228345145826398	0.962	0.917	2.05626291310437e-36	0	ATP5J
HSD17B4	1.20758072374469e-40	-1.19920208874625	0.374	0.5	2.25419093701422e-36	0	HSD17B4
MZT2B	1.31674276247648e-40	0.10019833409755	0.9	0.76	2.45796371471485e-36	0	MZT2B
ENC1	1.42346341353126e-40	-2.26422907680681	0.009	0.081	2.6571791540388e-36	0	ENC1
SIAE	1.51337101412453e-40	-1.24143078103153	0.033	0.126	2.82500967206626e-36	0	SIAE
ERAP1	1.55302718086465e-40	-1.18953583220722	0.057	0.173	2.89903583852004e-36	0	ERAP1
EMX1	1.6806012711583e-40	1.72307041230778	0.116	0.02	3.13717839287119e-36	0	EMX1
HAUS4	1.70117171513294e-40	-1.85115782518799	0.149	0.295	3.17557724063866e-36	0	HAUS4
CHI3L1	1.75560764128158e-40	-2.91948358334282	0.005	0.069	3.27719278398033e-36	0	CHI3L1
ADRM1	2.03829592497911e-40	0.326054322971139	0.768	0.589	3.8048870031585e-36	0	ADRM1
NDUFB10	2.06164730548121e-40	0.240470510838565	0.895	0.75	3.84847702514178e-36	0	NDUFB10
DLEU1	2.16040451217008e-40	-2.05838384789957	0.029	0.129	4.03282710286789e-36	0	DLEU1
PRPSAP1	2.20320155115973e-40	-1.10404349818675	0.369	0.494	4.11271633554986e-36	0	PRPSAP1
FBXO8	2.24535766967212e-40	-2.22975187349307	0.027	0.126	4.19140916197694e-36	0	FBXO8
MPP7	2.36276512499817e-40	-5.2623830437512	0.001	0.057	4.41057365883408e-36	0	MPP7
CNOT7	2.38210397930715e-40	-1.42940732319223	0.147	0.309	4.44667349817265e-36	0	CNOT7
ACADS	2.4370954736767e-40	0.58987263258945	0.443	0.253	4.54932612071229e-36	0	ACADS
SPINT2	2.46475401123626e-40	1.74575115817355	0.133	0.028	4.60095631277473e-36	0	SPINT2
LINC00998	2.81470470376531e-40	-1.34670720947817	0.259	0.407	5.25420927051871e-36	0	LINC00998
TOMM22	2.89842693937367e-40	-0.874436928819234	0.481	0.542	5.41049356772883e-36	0	TOMM22
NDUFA3	3.1303706973117e-40	0.190925631103141	0.831	0.661	5.84346298067175e-36	0	NDUFA3
LMOD1	3.33925056493872e-40	-2.63206567641012	0.002	0.055	6.23337902957111e-36	0	LMOD1
CDC37L1-AS1	3.40163536129137e-40	-2.15407379923231	0.028	0.127	6.34983272892259e-36	0	CDC37L1-AS1
ABCE1	3.53609378271797e-40	-1.86769834021315	0.07	0.202	6.60082626419963e-36	0	ABCE1
ADAM23	3.56935753723211e-40	2.75207338142123	0.107	0.014	6.66291971475119e-36	0	ADAM23
LTBR	3.61178166821059e-40	1.05422312712735	0.375	0.236	6.74211284004871e-36	0	LTBR
YY1	3.80688534938311e-40	0.713536810759599	0.476	0.298	7.10631288169344e-36	0	YY1
FAM45A	4.53491078550423e-40	0.567997041836318	0.557	0.37	8.46531796330074e-36	0	FAM45A
RPL39	4.79630821139779e-40	-0.309602668932479	0.991	0.998	8.95326853821626e-36	0	RPL39
ABHD11	4.95563815239689e-40	0.877760680275274	0.258	0.104	9.25068973907928e-36	0	ABHD11
CUX2	5.02263797131546e-40	-1.36669677752388	0.074	0.206	9.37575830105458e-36	0	CUX2
RNASE4	5.45433008305375e-40	-1.21104516311104	0.1	0.245	1.01815979660364e-35	0	RNASE4
INTS2	6.01115315743608e-40	-1.86349502641731	0.025	0.118	1.12210195989859e-35	0	INTS2
MLEC	6.19903334336252e-40	0.723988406773409	0.544	0.373	1.15717355420548e-35	0	MLEC
RCC1	7.39647503567791e-40	-2.09340199030068	0.029	0.128	1.38069999491e-35	0	RCC1
DHRS3	7.65519611560363e-40	0.844636221703229	0.495	0.344	1.42899545889973e-35	0	DHRS3
ZSCAN31	8.50161678775684e-40	-1.84152149955344	0.016	0.095	1.58699680577057e-35	0	ZSCAN31
TRIM8	9.34879914134089e-40	-1.45409863545215	0.038	0.14	1.7451403357141e-35	0	TRIM8
RP11-284F21.10	9.73370689746189e-40	-4.27550677571268	0.002	0.057	1.81699106654921e-35	0	RP11-284F21.10
ARHGAP4	1.01388630483668e-39	1.45139468189813	0.182	0.054	1.89262156523863e-35	0	ARHGAP4
MANBA	1.14868620555425e-39	-1.48601968985289	0.027	0.116	2.14425253990812e-35	0	MANBA
TECR	1.15432798524444e-39	0.549663042759153	0.648	0.469	2.1547840500558e-35	0	TECR
ATF4	1.20849807092252e-39	-1.18006314052561	0.29	0.45	2.25590334899106e-35	0	ATF4
ADGRG6	1.2330383961769e-39	-0.590818851241794	0.054	0.148	2.30171277414342e-35	0	ADGRG6
C6orf203	1.24421015747167e-39	-2.01080328100579	0.064	0.189	2.32256710095237e-35	0	C6orf203
BHMT	1.26980475270263e-39	-0.613283160835754	0.735	0.655	2.37034453186999e-35	0	BHMT
TTTY15	1.4539147495279e-39	-4.27549564663046	0.001	0.053	2.71402266294373e-35	0	TTTY15
TRUB2	1.70125408337175e-39	-1.48752317623891	0.238	0.399	3.17573099743004e-35	0	TRUB2
ACSL4	1.8082872207489e-39	-1.86019913077587	0.05	0.166	3.37552975497197e-35	0	ACSL4
RPS15A	1.86233135968651e-39	0.221390673729408	0.994	0.99	3.4764139491268e-35	0	RPS15A
TAF12	1.89235787835806e-39	-1.55324388589722	0.186	0.343	3.53246445153099e-35	0	TAF12
DSG1	2.01311128706761e-39	-4.42810658466917	0.001	0.055	3.75787483956911e-35	0	DSG1
RP11-286E11.1	2.17362619738423e-39	-3.02435898067537	0.005	0.069	4.05750802265715e-35	0	RP11-286E11.1
UPP1	2.2016916342868e-39	0.837110497444285	0.285	0.125	4.10989777372318e-35	0	UPP1
ORAI1	2.31779129064848e-39	1.51328010000509	0.236	0.102	4.32662100225351e-35	0	ORAI1
PHYKPL	2.3717087900752e-39	1.12673143855468	0.317	0.167	4.42726879843338e-35	0	PHYKPL
SDF2L1	2.41338630298681e-39	0.485743326455974	0.676	0.491	4.50506821178547e-35	0	SDF2L1
SLC39A1	2.43708588847791e-39	0.84536120549004	0.455	0.293	4.54930822802171e-35	0	SLC39A1
GLT8D1	2.44650459419168e-39	-1.06081153911152	0.156	0.321	4.5668901259776e-35	0	GLT8D1
CYC1	2.77318628992208e-39	0.29294201875369	0.861	0.707	5.17670684739756e-35	0	CYC1
SEPW1	2.82494537350713e-39	-1.12599432677339	0.351	0.472	5.27332552872577e-35	0	SEPW1
PDZD11	2.92442926507748e-39	0.515467172368635	0.484	0.294	5.45903210912013e-35	0	PDZD11
ACE	2.93995774214924e-39	3.42133445732893	0.082	0.005	5.48801911726999e-35	0	ACE
GLG1	2.98117762160406e-39	-0.800240080738489	0.074	0.19	5.5649642662483e-35	0	GLG1
NAMPT	2.99105589226574e-39	0.504160612722927	0.596	0.406	5.58340403409246e-35	0	NAMPT
COX11	3.00780316084335e-39	-1.10696703162353	0.37	0.492	5.61466616034627e-35	0	COX11
SAMHD1	3.07548495610097e-39	1.15786119719879	0.344	0.196	5.74100776755369e-35	0	SAMHD1
CPEB4	3.23400336209355e-39	1.13873613299392	0.355	0.24	6.03691407602002e-35	0	CPEB4
NOP16	3.24308781278825e-39	-1.42428868376799	0.193	0.356	6.05387202013182e-35	0	NOP16
ARRB2	3.39866864269308e-39	1.01953945493477	0.2	0.066	6.34429475531516e-35	0	ARRB2
TTLL12	3.59376709778037e-39	-1.42932537376443	0.052	0.165	6.70848504142662e-35	0	TTLL12
ZBTB8OS	3.6146791168155e-39	-1.30776333116287	0.234	0.403	6.7475215073595e-35	0	ZBTB8OS
FOXP4	3.77422670441643e-39	1.53254955025416	0.235	0.112	7.04534898913415e-35	0	FOXP4
RPP38	3.9998184630819e-39	1.00726266484362	0.265	0.111	7.46646112503499e-35	0	RPP38
KMT2C	4.09435311617294e-39	1.28338823686727	0.294	0.181	7.64292896196002e-35	0	KMT2C
SHD	4.19980108875067e-39	0.898135182891974	0.261	0.107	7.83976869237088e-35	0	SHD
CIR1	4.22867798442071e-39	-1.46630277371465	0.188	0.354	7.89367319351814e-35	0	CIR1
AURKA	4.24620903585499e-39	0.482604754782469	0.177	0.062	7.92639840723051e-35	0	AURKA
MYO15B	4.86195127828259e-39	2.01606030751566	0.142	0.032	9.07580445117011e-35	0	MYO15B
TTPA	4.99023206206955e-39	-1.35285791963567	0.283	0.429	9.31526619026523e-35	0	TTPA
RP11-20G13.3	5.1436201448577e-39	-3.86661456523198	0.001	0.048	9.60159572440586e-35	0	RP11-20G13.3
KIF3B	5.15906312024414e-39	1.40139861318746	0.256	0.138	9.63042312655974e-35	0	KIF3B
HSD3B7	5.27249647799642e-39	0.724194593482017	0.399	0.219	9.84216917547592e-35	0	HSD3B7
RPN1	5.27422216128304e-39	0.771426513336062	0.543	0.381	9.84539050846705e-35	0	RPN1
UCK2	5.5268387852903e-39	-1.52724505302214	0.079	0.212	1.03169499605014e-34	0	UCK2
ATP2B2	5.60396836563138e-39	1.90463690222635	0.148	0.036	1.04609277481241e-34	0	ATP2B2
NDUFAF4	5.61250178823044e-39	-1.54052959761061	0.18	0.336	1.04768570880898e-34	0	NDUFAF4
DDB2	5.77763015437216e-39	1.29798395521753	0.21	0.073	1.07851022091665e-34	0	DDB2
YTHDF2	5.87805888586051e-39	-1.56134590620092	0.154	0.311	1.09725725222358e-34	0	YTHDF2
SNRPA1	6.47807139849427e-39	-1.46737179323312	0.183	0.346	1.20926158795693e-34	0	SNRPA1
BCAP31	6.56689308213097e-39	0.238394147187778	0.753	0.573	1.22584193164139e-34	0	BCAP31
SLC16A4	6.73819018927706e-39	-2.15566674202541	0.009	0.077	1.25781796263235e-34	0	SLC16A4
ANO1	6.90967977925961e-39	3.40915423633904	0.097	0.011	1.28982992439439e-34	0	ANO1
SEC11C	7.12144211554643e-39	0.575446567421582	0.641	0.461	1.32935959970905e-34	0	SEC11C
ALAD	7.58901901015316e-39	-1.033240399029	0.405	0.487	1.41664217862529e-34	0	ALAD
ING5	7.8518534680932e-39	-1.64367416519368	0.027	0.116	1.46570548688896e-34	0	ING5
ATMIN	8.77343885938692e-39	-1.86093395111631	0.022	0.108	1.63773783188176e-34	0	ATMIN
MNS1	8.91925077410638e-39	0.549543767509025	0.149	0.048	1.66495654200244e-34	0	MNS1
PHIP	8.94885307656312e-39	-0.947910615639282	0.083	0.209	1.67048240380204e-34	0	PHIP
JMJD6	9.97993523966535e-39	-1.67697101206638	0.136	0.287	1.86295451118833e-34	0	JMJD6
ATOH8	1.09477905918196e-38	1.33515659566146	0.188	0.059	2.04362406977496e-34	0	ATOH8
PLCXD2	1.15135342106384e-38	-1.29131999618577	0.257	0.403	2.14923143109988e-34	0	PLCXD2
C15orf48	1.15617078640698e-38	1.09131551165552	0.119	0.027	2.15822400698592e-34	0	C15orf48
MTHFR	1.18980164221031e-38	-1.60639983028505	0.028	0.118	2.22100272551399e-34	0	MTHFR
IRF2BPL	1.3286103551803e-38	2.05241620457641	0.143	0.033	2.48011695001507e-34	0	IRF2BPL
DHCR24	1.47360403992278e-38	0.130070413129714	0.623	0.465	2.75077666132385e-34	0	DHCR24
RARA	1.48498214539114e-38	1.03816167466736	0.258	0.107	2.77201617080165e-34	0	RARA
ENTPD8	1.57468783851952e-38	2.59971888832766	0.111	0.017	2.93946978816438e-34	0	ENTPD8
NNT	1.62962706179002e-38	-1.36969964060186	0.315	0.419	3.04202483624343e-34	0	NNT
DIXDC1	1.65714358291587e-38	-3.20126499139551	0.005	0.067	3.09338992622905e-34	0	DIXDC1
[truncated: 34,220 more rows]
