# Supplementary material for: The inhibitory effect of hepatic cancer energy metabolism on immune checkpoint therapy: perspectives from single-cell multi-omics analysis
Source: Front Immunol. 2026 Apr 13;17:1753670. doi: 10.3389/fimmu.2026.1753670 (PMC13111318; doi:10.3389/fimmu.2026.1753670)
Supplement: Supplementary file 12 [file Table1.xlsx]

## Sheet: Sheet1
TF	Gene ID	Gene Symbol	Gene Chromosome	Gene Start	Gene End	Gene Strand	Gene Type	Relative Distance To TSS	Binding Site Start	Binding Site End	Motif(start:end:strand:sequence)
CEBPB	ENSG00000134333	LDHA		1			protein	17	18394467	18394691	-
CEBPB	ENSG00000090861	AARS1		1			protein	37355	70289265	70289410	-
CEBPB	ENSG00000090861	AARS1		1			protein	37644	70289449	70289804	-
CEBPB	ENSG00000090861	AARS1		1			protein	47198	70299092	70299270	-
CEBPB	ENSG00000090861	AARS1		1			protein	47561	70299376	70299711	70299522:70299529:+:TTACGTAA
CEBPB	ENSG00000124608	AARS2		1			protein	14644	44313266	44313483	-
CEBPB	ENSG00000124608	AARS2		1			protein	35344	44334001	44334148	44334089:44334096:+:TTACACAA
HMGN3	ENSG00000134333	LDHA		1			protein	28	18394312	18394868	-
HMGN3	ENSG00000090861	AARS1		1			protein	37456	70289240	70289637	-
HMGN3	ENSG00000090861	AARS1		1			protein	47266	70299115	70299382	-
HMGN3	ENSG00000124608	AARS2		1			protein	14563	44313067	44313520	-
